# Supplementary material for: Genome analysis of the sugar beet pathogen Rhizoctonia solani AG2-2IIIB revealed high numbers in secreted proteins and cell wall degrading enzymes
Source: BMC Genomics. 2016 Mar 17;17:245. doi: 10.1186/s12864-016-2561-1 (PMC4794925; doi:10.1186/s12864-016-2561-1)
Supplement: Additional file 5: Table S5. — Distribution of phenotypic categories of R. solani AG2-2IIIB gene orthologs using the PHI database. (XLS 290 kb) [file 12864_2016_2561_MOESM5_ESM.xls]

## Sheet: Tabelle1
Gene in AG2-2IIIB	Reference in DB		Identity	Alignment length	Mismatches	Gap open events	Start in AG2-2IIIB	End in AG2-2IIIB	Start in Ref	End in Ref	e-value	Blast score
g577.t1	Mycosphaerella_graminicola_related:_Zymoseptoria_triticii	Chemistry_target	37.9	562	322	6	17	556	27	583	3e-102	366
g8115.t1	Mycosphaerella_graminicola_related:_Zymoseptoria_triticii	Chemistry_target	32.85	554	346	6	2	530	10	562	5e-84	305
g5872.t1	Mycosphaerella_graminicola_related:_Zymoseptoria_triticii	Chemistry_target	34.72	432	272	4	63	485	80	510	7e-67	249
g1230.t1	Mycosphaerella_graminicola_related:_Zymoseptoria_triticii	Chemistry_target	27.22	529	348	8	20	515	42	566	2e-50	194
g13695.t1	Mycosphaerella_graminicola_related:_Zymoseptoria_triticii	Chemistry_target	33.96	318	195	8	3	307	32	347	2e-43	170
g4926.t1	Mycosphaerella_graminicola_related:_Zymoseptoria_triticii	Chemistry_target	35.69	255	151	7	5	247	34	287	1e-36	148
g11585.t1	Mycosphaerella_graminicola_related:_Zymoseptoria_triticii	Chemistry_target	26.39	379	255	5	3	358	14	391	9e-37	148
g2288.t1	Mycosphaerella_graminicola_related:_Zymoseptoria_triticii	Chemistry_target	27.51	469	309	10	29	473	47	508	7e-34	139
g6313.t1	Venturia_inaequalis	Chemistry_target	84.19	430	68	0	1	430	1	430	0	753
g4951.t1	Venturia_inaequalis	Chemistry_target	57.31	431	183	1	1	431	1	430	2e-153	536
g8905.t1	Mycosphaerella_graminicola	Chemistry_target	52	500	207	7	31	519	28	505	1e-139	490
g8092.t1	Mycosphaerella_graminicola	Chemistry_target	50.31	485	218	7	28	502	30	501	1e-132	467
g4521.t1	Mycosphaerella_graminicola	Chemistry_target	72.84	232	62	1	46	276	63	294	7e-107	380
g12683.t1	Trichophyton_rubrum	Chemistry_target	47.07	444	195	11	3	433	38	454	2e-99	357
g12466.t1	Trichophyton_rubrum	Chemistry_target	47.42	445	192	12	3	433	38	454	4e-99	355
g3511.t1	Rhynchosporium_secalis	Chemistry_target	36.41	434	263	6	3	435	2	423	1e-80	294
g3017.t1	Magnaporthe_oryzae	chemistry_target	64.11	209	73	2	8	215	13	220	9e-75	273
g5628.t1	Cryptococcus_neoformans	Increased_virulence_Hypervirulence	50.46	1205	474	26	135	1276	16	1160	0	1082
g455.t1	Saccharomyces_cerevisiae	Increased_virulence_Hypervirulence	71.68	519	136	2	5	513	2	519	0	725
g5624.t1	Cryptococcus_neoformans	Increased_virulence_Hypervirulence	44.35	850	409	16	81	886	331	1160	0	687
g1092.t1	Cryptococcus_neoformans	Increased_virulence_Hypervirulence	44.58	765	368	13	24	738	110	868	1e-178	620
g7087.t1	Aspergillus_fumigatus	Increased_virulence_Hypervirulence	34.96	1047	630	26	7	1035	58	1071	8e-169	588
g8699.t1	Aspergillus_fumigatus	Increased_virulence_Hypervirulence	34.45	1048	636	26	7	1036	58	1072	1e-166	581
g3795.t1	Cryptococcus_neoformans	Increased_virulence_Hypervirulence	46.09	677	297	12	16	670	7	637	6e-154	538
g12237.t1	Aspergillus_fumigatus	Increased_virulence_Hypervirulence	34.07	910	548	17	8	886	53	941	3e-144	506
g7002.t1	Aspergillus_fumigatus	Increased_virulence_Hypervirulence	33.91	811	500	17	369	1173	340	1120	7e-126	446
g3769.t1	Saccharomyces_cerevisiae	Increased_virulence_Hypervirulence	35.22	758	416	25	28	773	6	700	2e-103	371
g12211.t1	Aspergillus_fumigatus	Increased_virulence_Hypervirulence	32.67	704	439	15	1	684	433	1121	2e-96	347
g11540.t1	Aspergillus_fumigatus	Increased_virulence_Hypervirulence	33.1	701	440	15	1	684	433	1121	1e-95	344
g4240.t1	Cryptococcus_neoformans	Increased_virulence_Hypervirulence	28.99	759	474	20	833	1574	453	1163	3e-93	338
g4902.t1	Cryptococcus_neoformans	Increased_virulence_Hypervirulence	40.26	529	233	13	7	509	2	473	4e-92	332
g5627.t1	Cryptococcus_neoformans	Increased_virulence_Hypervirulence	36.82	516	262	12	12	478	659	1159	6e-87	315
g11136.t1	Aspergillus_fumigatus	Increased_virulence_Hypervirulence	40.31	325	186	5	70	389	57	378	5e-69	255
g3507.t1	Cryptococcus_neoformans	Increased_virulence_Hypervirulence	37.43	187	98	4	794	969	964	1142	1e-36	149
g456.t1	Saccharomyces_cerevisiae	Increased_virulence_Hypervirulence	69.91	113	27	3	1	106	589	701	2e-31	127
g4904.t1	Gibberella_zeae_related:_Fusarium_graminearum	Increased_virulence_Hypervirulence	33.55	459	260	9	57	501	8	435	2e-72	266
g7983.t1	Gibberella_zeae_related:_Fusarium_graminearum	Increased_virulence_Hypervirulence	34.48	467	259	10	63	515	9	442	2e-67	250
g7675.t1	Gibberella_zeae_related:_Fusarium_graminearum	Increased_virulence_Hypervirulence	34.07	408	235	4	7	410	64	441	3e-67	249
g7122.t1	Gibberella_zeae_related:_Fusarium_graminearum	Increased_virulence_Hypervirulence	33.63	455	263	7	66	512	16	439	7e-67	248
g3243.t1	Gibberella_zeae_related:_Fusarium_graminearum	Increased_virulence_Hypervirulence	33.19	476	271	12	50	515	3	441	2e-66	247
g7839.t1	Gibberella_zeae_related:_Fusarium_graminearum	Increased_virulence_Hypervirulence	32.51	483	261	12	52	517	1	435	6e-66	245
g1501.t1	Gibberella_zeae_related:_Fusarium_graminearum	Increased_virulence_Hypervirulence	32.01	428	253	5	49	472	4	397	9e-65	241
g14117.t1	Gibberella_zeae_related:_Fusarium_graminearum	Increased_virulence_Hypervirulence	31.78	428	254	5	41	464	4	397	9e-65	241
g7807.t1	Gibberella_zeae_related:_Fusarium_graminearum	Increased_virulence_Hypervirulence	33.49	424	246	6	22	439	22	415	4e-64	239
g12352.t1	Gibberella_zeae_related:_Fusarium_graminearum	Increased_virulence_Hypervirulence	32.13	445	266	6	21	459	22	436	4e-64	239
g9390.t1	Gibberella_zeae_related:_Fusarium_graminearum	Increased_virulence_Hypervirulence	32.01	453	270	7	10	454	8	430	1e-63	237
g12917.t1	Gibberella_zeae_related:_Fusarium_graminearum	Increased_virulence_Hypervirulence	33.02	424	242	9	4	421	24	411	8e-63	234
g1216.t1	Gibberella_zeae_related:_Fusarium_graminearum	Increased_virulence_Hypervirulence	33.79	435	242	9	66	488	9	409	1e-61	233
g2982.t1	Gibberella_zeae_related:_Fusarium_graminearum	Increased_virulence_Hypervirulence	30.02	463	283	8	56	509	8	438	3e-62	233
g2993.t1	Gibberella_zeae_related:_Fusarium_graminearum	Increased_virulence_Hypervirulence	30.15	461	279	8	56	506	8	435	4e-61	229
g7752.t1	Gibberella_zeae_related:_Fusarium_graminearum	Increased_virulence_Hypervirulence	30.5	459	273	8	48	491	12	439	1e-60	228
g7930.t1	Gibberella_zeae_related:_Fusarium_graminearum	Increased_virulence_Hypervirulence	33.83	399	220	7	1	385	70	438	6e-61	228
g11570.t1	Gibberella_zeae_related:_Fusarium_graminearum	Increased_virulence_Hypervirulence	31.78	428	250	9	87	508	20	411	2e-60	227
g7323.t1	Gibberella_zeae_related:_Fusarium_graminearum	Increased_virulence_Hypervirulence	33.11	450	253	10	71	510	25	436	5e-60	226
g7809.t1	Gibberella_zeae_related:_Fusarium_graminearum	Increased_virulence_Hypervirulence	31.49	451	251	8	56	478	7	427	6e-60	225
g11758.t1	Gibberella_zeae_related:_Fusarium_graminearum	Increased_virulence_Hypervirulence	30.33	455	272	8	66	509	16	436	2e-59	224
g6146.t1	Gibberella_zeae_related:_Fusarium_graminearum	Increased_virulence_Hypervirulence	30.97	452	267	8	74	517	25	439	3e-58	220
g9552.t1	Gibberella_zeae_related:_Fusarium_graminearum	Increased_virulence_Hypervirulence	33.17	419	249	8	11	402	22	436	8e-58	218
g4972.t1	Gibberella_zeae_related:_Fusarium_graminearum	Increased_virulence_Hypervirulence	32.86	420	236	8	69	479	24	406	2e-57	217
g7302.t1	Gibberella_zeae_related:_Fusarium_graminearum	Increased_virulence_Hypervirulence	31.86	452	265	9	68	511	22	438	2e-57	217
g9388.t1	Gibberella_zeae_related:_Fusarium_graminearum	Increased_virulence_Hypervirulence	36.88	320	188	6	13	321	120	436	1e-57	217
g8006.t1	Gibberella_zeae_related:_Fusarium_graminearum	Increased_virulence_Hypervirulence	30.44	450	269	7	73	517	25	435	6e-57	215
g12445.t1	Gibberella_zeae_related:_Fusarium_graminearum	Increased_virulence_Hypervirulence	30.95	420	248	6	3	416	24	407	4e-56	214
g13079.t1	Gibberella_zeae_related:_Fusarium_graminearum	Increased_virulence_Hypervirulence	30.91	453	262	13	73	516	25	435	1e-56	214
g5240.t1	Gibberella_zeae_related:_Fusarium_graminearum	Increased_virulence_Hypervirulence	31.55	431	250	9	496	919	44	436	4e-55	210
g7802.t1	Gibberella_zeae_related:_Fusarium_graminearum	Increased_virulence_Hypervirulence	32.49	434	242	11	50	467	2	400	7e-55	209
g8275.t1	Gibberella_zeae_related:_Fusarium_graminearum	Increased_virulence_Hypervirulence	31.53	425	251	7	71	490	25	414	6e-55	209
g9890.t1	Gibberella_zeae_related:_Fusarium_graminearum	Increased_virulence_Hypervirulence	36.96	322	192	6	20	335	120	436	4e-55	209
g7804.t1	Gibberella_zeae_related:_Fusarium_graminearum	Increased_virulence_Hypervirulence	28.88	464	291	9	64	521	9	439	9e-55	208
g9996.t1	Gibberella_zeae_related:_Fusarium_graminearum	Increased_virulence_Hypervirulence	30.82	451	264	11	69	511	25	435	1e-54	208
g7974.t1	Gibberella_zeae_related:_Fusarium_graminearum	Increased_virulence_Hypervirulence	30.68	440	260	10	19	446	32	438	2e-54	207
g7982.t1	Gibberella_zeae_related:_Fusarium_graminearum	Increased_virulence_Hypervirulence	32.17	460	268	11	60	508	12	438	1e-54	207
g8536.t1	Gibberella_zeae_related:_Fusarium_graminearum	Increased_virulence_Hypervirulence	29.48	407	246	5	7	406	64	436	4e-54	206
g10314.t1	Gibberella_zeae_related:_Fusarium_graminearum	Increased_virulence_Hypervirulence	32.36	411	252	11	3	406	16	407	5e-54	206
g7803.t1	Gibberella_zeae_related:_Fusarium_graminearum	Increased_virulence_Hypervirulence	29.48	458	276	9	65	513	16	435	2e-53	203
g10618.t1	Gibberella_zeae_related:_Fusarium_graminearum	Increased_virulence_Hypervirulence	30.16	451	267	11	69	511	25	435	9e-53	202
g9558.t1	Gibberella_zeae_related:_Fusarium_graminearum	Increased_virulence_Hypervirulence	37.24	333	192	7	22	345	112	436	7e-53	201
g6838.t1	Gibberella_zeae_related:_Fusarium_graminearum	Increased_virulence_Hypervirulence	28.67	457	268	9	72	516	25	435	2e-52	200
g12289.t1	Gibberella_zeae_related:_Fusarium_graminearum	Increased_virulence_Hypervirulence	34.37	323	197	4	71	381	116	435	2e-52	200
g4600.t1	Gibberella_zeae_related:_Fusarium_graminearum	Increased_virulence_Hypervirulence	26.71	453	281	5	70	507	22	438	3e-52	199
g9865.t1	Gibberella_zeae_related:_Fusarium_graminearum	Increased_virulence_Hypervirulence	32.53	372	207	7	16	380	73	407	4e-52	199
g9993.t1	Gibberella_zeae_related:_Fusarium_graminearum	Increased_virulence_Hypervirulence	34.66	326	202	7	13	331	114	435	6e-52	199
g10244.t1	Gibberella_zeae_related:_Fusarium_graminearum	Increased_virulence_Hypervirulence	28.98	459	276	11	73	523	25	441	5e-52	199
g10246.t1	Gibberella_zeae_related:_Fusarium_graminearum	Increased_virulence_Hypervirulence	34.06	323	198	4	71	381	116	435	6e-52	198
g12484.t1	Gibberella_zeae_related:_Fusarium_graminearum	Increased_virulence_Hypervirulence	28.39	472	279	11	264	720	9	436	2e-51	198
g9553.t1	Gibberella_zeae_related:_Fusarium_graminearum	Increased_virulence_Hypervirulence	38.18	296	172	6	1	287	143	436	1e-51	197
g5226.t1	Gibberella_zeae_related:_Fusarium_graminearum	Increased_virulence_Hypervirulence	27.9	466	291	8	72	531	9	435	3e-51	196
g10252.t1	Gibberella_zeae_related:_Fusarium_graminearum	Increased_virulence_Hypervirulence	35.35	297	187	2	41	332	142	438	3e-51	196
g13078.t1	Gibberella_zeae_related:_Fusarium_graminearum	Increased_virulence_Hypervirulence	34.25	327	202	8	13	331	114	435	2e-51	196
g10502.t1	Gibberella_zeae_related:_Fusarium_graminearum	Increased_virulence_Hypervirulence	35.58	267	167	2	40	301	141	407	5e-51	194
g4670.t1	Gibberella_zeae_related:_Fusarium_graminearum	Increased_virulence_Hypervirulence	29.46	448	261	10	70	499	25	435	4e-50	193
g7744.t1	Gibberella_zeae_related:_Fusarium_graminearum	Increased_virulence_Hypervirulence	29.88	415	253	7	68	476	10	392	6e-50	192
g10949.t1	Gibberella_zeae_related:_Fusarium_graminearum	Increased_virulence_Hypervirulence	27.11	450	291	7	38	479	8	428	4e-50	192
g9924.t1	Gibberella_zeae_related:_Fusarium_graminearum	Increased_virulence_Hypervirulence	29.61	385	229	6	58	434	16	366	7e-49	188
g9121.t1	Gibberella_zeae_related:_Fusarium_graminearum	Increased_virulence_Hypervirulence	41.83	208	118	1	46	250	230	437	1e-48	187
g13014.t1	Gibberella_zeae_related:_Fusarium_graminearum	Increased_virulence_Hypervirulence	29.19	418	235	9	31	441	73	436	1e-48	187
g11027.t1	Gibberella_zeae_related:_Fusarium_graminearum	Increased_virulence_Hypervirulence	42.44	205	115	1	115	316	233	437	3e-48	186
g13000.t1	Gibberella_zeae_related:_Fusarium_graminearum	Increased_virulence_Hypervirulence	36	300	177	9	7	297	142	435	3e-48	186
g4530.t1	Gibberella_zeae_related:_Fusarium_graminearum	Increased_virulence_Hypervirulence	26.59	504	274	10	589	1082	12	429	6e-47	183
g9995.t1	Gibberella_zeae_related:_Fusarium_graminearum	Increased_virulence_Hypervirulence	26.73	449	285	8	72	514	25	435	3e-47	183
g8023.t1	Gibberella_zeae_related:_Fusarium_graminearum	Increased_virulence_Hypervirulence	34.72	288	179	4	28	306	120	407	1e-46	181
g13535.t1	Gibberella_zeae_related:_Fusarium_graminearum	Increased_virulence_Hypervirulence	41.82	220	124	2	1	217	189	407	3e-46	181
g12291.t1	Gibberella_zeae_related:_Fusarium_graminearum	Increased_virulence_Hypervirulence	34.78	276	175	2	1	271	160	435	1e-45	177
g2897.t1	Gibberella_zeae_related:_Fusarium_graminearum	Increased_virulence_Hypervirulence	27.09	454	283	7	67	509	19	435	2e-44	174
g9231.t1	Gibberella_zeae_related:_Fusarium_graminearum	Increased_virulence_Hypervirulence	40.19	209	121	2	11	215	184	392	4e-44	172
g6643.t1	Gibberella_zeae_related:_Fusarium_graminearum	Increased_virulence_Hypervirulence	39.71	209	122	2	11	215	184	392	9e-44	171
g12837.t1	Gibberella_zeae_related:_Fusarium_graminearum	Increased_virulence_Hypervirulence	35.53	273	165	7	42	307	162	430	7e-44	171
g8771.t1	Gibberella_zeae_related:_Fusarium_graminearum	Increased_virulence_Hypervirulence	28.99	407	240	10	69	464	25	393	3e-43	170
g10584.t1	Gibberella_zeae_related:_Fusarium_graminearum	Increased_virulence_Hypervirulence	27.06	436	226	10	2	384	39	435	3e-43	169
g13889.t1	Gibberella_zeae_related:_Fusarium_graminearum	Increased_virulence_Hypervirulence	28.68	387	224	8	7	377	64	414	5e-43	169
g2082.t1	Gibberella_zeae_related:_Fusarium_graminearum	Increased_virulence_Hypervirulence	28.07	456	269	12	56	491	19	435	2e-42	167
g9233.t1	Gibberella_zeae_related:_Fusarium_graminearum	Increased_virulence_Hypervirulence	37.07	232	138	4	35	259	162	392	8e-43	167
g13013.t1	Gibberella_zeae_related:_Fusarium_graminearum	Increased_virulence_Hypervirulence	26.51	464	267	8	66	523	16	411	3e-42	167
g4501.t1	Gibberella_zeae_related:_Fusarium_graminearum	Increased_virulence_Hypervirulence	27.95	458	275	10	81	524	19	435	3e-41	165
g11510.t1	Gibberella_zeae_related:_Fusarium_graminearum	Increased_virulence_Hypervirulence	24.44	450	286	7	38	462	8	428	9e-41	161
g6642.t1	Gibberella_zeae_related:_Fusarium_graminearum	Increased_virulence_Hypervirulence	28.13	391	247	7	73	457	16	378	7e-40	159
g693.t1	Gibberella_zeae_related:_Fusarium_graminearum	Increased_virulence_Hypervirulence	25.48	467	295	12	54	507	4	430	2e-39	157
g10243.t1	Gibberella_zeae_related:_Fusarium_graminearum	Increased_virulence_Hypervirulence	31.09	341	191	8	73	409	25	325	3e-39	156
g674.t1	Gibberella_zeae_related:_Fusarium_graminearum	Increased_virulence_Hypervirulence	25.71	455	286	12	139	581	16	430	1e-38	155
g7808.t1	Gibberella_zeae_related:_Fusarium_graminearum	Increased_virulence_Hypervirulence	28.61	346	211	6	57	397	8	322	3e-38	153
g10570.t1	Gibberella_zeae_related:_Fusarium_graminearum	Increased_virulence_Hypervirulence	27.55	421	260	13	53	452	10	406	2e-37	151
g8537.t1	Gibberella_zeae_related:_Fusarium_graminearum	Increased_virulence_Hypervirulence	27.57	341	207	5	70	406	22	326	2e-37	150
g13407.t1	Gibberella_zeae_related:_Fusarium_graminearum	Increased_virulence_Hypervirulence	35.37	229	138	3	14	237	184	407	3e-37	149
g7811.t1	Gibberella_zeae_related:_Fusarium_graminearum	Increased_virulence_Hypervirulence	40.78	179	102	2	84	259	189	366	4e-37	148
g2081.t1	Gibberella_zeae_related:_Fusarium_graminearum	Increased_virulence_Hypervirulence	25.16	473	294	13	4	459	1	430	2e-35	144
g9425.t1	Gibberella_zeae_related:_Fusarium_graminearum	Increased_virulence_Hypervirulence	39.47	190	112	2	1	189	248	435	5e-36	144
g8766.t1	Gibberella_zeae_related:_Fusarium_graminearum	Increased_virulence_Hypervirulence	40.62	160	92	1	1	157	248	407	8e-32	130
g5643.t1	Gibberella_zeae_related:_Fusarium_graminearum	Lethal	49.26	2422	1099	31	11	2341	12	2394	0	2272
g1048.t1	Aspergillus_fumigatus	Lethal	57.81	1844	666	23	27	1777	29	1853	0	2109
g8957.t1	Aspergillus_fumigatus	Lethal	58.3	1729	679	16	3	1694	129	1852	0	2063
g3755.t1	Gibberella_zeae_related:_Fusarium_graminearum	Lethal	35.93	2750	1523	48	1060	3602	1163	3880	0	1690
g8137.t1	Aspergillus_fumigatus	Lethal	47.45	1197	449	21	839	1861	327	1517	0	1010
g11329.t1	Aspergillus_fumigatus	Lethal	66	753	233	5	4	737	762	1510	0	986
g5618.t1	Gibberella_zeae_related:_Fusarium_graminearum	Lethal	47.37	1066	460	18	1320	2330	1376	2395	0	953
g241.t1	Gibberella_zeae_related:_Fusarium_graminearum	Lethal	58.71	775	291	6	73	837	76	831	0	923
g10193.t1	Gibberella_zeae_related:_Fusarium_graminearum	Lethal	51.4	963	364	17	10	899	16	947	0	894
g3391.t1	Aspergillus_fumigatus	Lethal	58.81	738	261	12	3	703	2	733	0	855
g7272.t1	Gibberella_zeae_related:_Fusarium_graminearum	Lethal	48.23	989	377	17	23	905	58	1017	0	817
g12724.t1	Gibberella_zeae_related:_Fusarium_graminearum	Lethal	32.79	1583	840	48	1	1549	133	1525	0	750
g3528.t1	Gibberella_zeae_related:_Fusarium_graminearum	Lethal	29.49	2123	1285	57	8	2051	140	2129	0	745
g871.t1	Gibberella_zeae_related:_Fusarium_graminearum	Lethal	61.58	531	198	3	394	921	50	577	0	660
g2694.t1	Gibberella_zeae_related:_Fusarium_graminearum	Lethal	78.24	386	84	0	2	387	4	389	2e-177	615
g3984.t1	Gibberella_zeae_related:_Fusarium_graminearum	Lethal	89.35	291	31	0	2	292	29	319	5e-163	567
g4934.t1	Gibberella_zeae_related:_Fusarium_graminearum	Lethal	67.47	372	113	1	582	953	803	1166	3e-152	533
g5613.t1	Gibberella_zeae_related:_Fusarium_graminearum	Lethal	31.98	1132	688	29	1933	3017	1713	2809	9e-144	506
g1110.t1	Gibberella_zeae_related:_Fusarium_graminearum	Lethal	76.7	339	71	1	8	338	2	340	5e-144	504
g5570.t1	Gibberella_zeae_related:_Fusarium_graminearum	Lethal	43.11	508	255	6	26	530	26	502	8e-117	414
g6962.t1	Gibberella_zeae_related:_Fusarium_graminearum	Lethal	65.09	318	101	5	2	312	8	322	1e-114	406
g3610.t1	Gibberella_zeae_related:_Fusarium_graminearum	Lethal	43.15	540	237	11	90	617	62	543	1e-109	390
g7125.t1	Gibberella_zeae_related:_Fusarium_graminearum	Lethal	33.99	709	383	18	51	696	264	950	2e-93	337
g3339.t1	Gibberella_zeae_related:_Fusarium_graminearum	Lethal	48.39	310	160	0	129	438	67	376	5e-89	322
g2665.t1	Gibberella_zeae_related:_Fusarium_graminearum	Lethal	49.53	317	152	6	1	309	58	374	8e-88	317
g1954.t1	Gibberella_zeae_related:_Fusarium_graminearum	Lethal	43.67	371	189	3	64	434	26	376	2e-84	306
g5905.t1	Gibberella_zeae_related:_Fusarium_graminearum	Lethal	44.54	366	197	4	9	374	7	366	2e-83	303
g4166.t1	Gibberella_zeae_related:_Fusarium_graminearum	Lethal	46.18	340	138	6	286	622	238	535	8e-80	292
g499.t1	Gibberella_zeae_related:_Fusarium_graminearum	Lethal	40.42	433	199	10	238	662	95	476	1e-79	291
g3383.t1	Gibberella_zeae_related:_Fusarium_graminearum	Lethal	43.44	343	194	0	58	400	34	376	2e-79	290
g107.t1	Gibberella_zeae_related:_Fusarium_graminearum	Lethal	44.44	324	157	4	6	308	5	326	2e-77	284
g3651.t1	Gibberella_zeae_related:_Fusarium_graminearum	Lethal	46.08	293	158	0	793	1085	89	381	6e-75	276
g13747.t1	Gibberella_zeae_related:_Fusarium_graminearum	Lethal	41.22	427	177	11	613	977	678	1092	4e-74	273
g10711.t1	Gibberella_zeae_related:_Fusarium_graminearum	Lethal	43.49	315	147	7	562	863	530	826	3e-72	267
g2785.t1	Gibberella_zeae_related:_Fusarium_graminearum	Lethal	33.56	593	306	24	11	572	9	544	3e-65	243
g1293.t1	Gibberella_zeae_related:_Fusarium_graminearum	Lethal	42.61	284	144	7	39	312	47	321	7e-63	236
g9518.t1	Gibberella_zeae_related:_Fusarium_graminearum	Lethal	36.32	380	153	8	46	412	24	327	4e-59	224
g5159.t1	Gibberella_zeae_related:_Fusarium_graminearum	Lethal	73.25	157	28	2	1	143	1	157	6e-60	223
g8564.t1	Gibberella_zeae_related:_Fusarium_graminearum	Lethal	40.14	294	167	4	35	322	49	339	1e-55	213
g13172.t1	Gibberella_zeae_related:_Fusarium_graminearum	Lethal	44.41	286	103	6	1	275	122	362	2e-52	199
g395.t1	Gibberella_zeae_related:_Fusarium_graminearum	Lethal	40	245	143	2	344	584	132	376	3e-48	187
g1452.t1	Gibberella_zeae_related:_Fusarium_graminearum	Lethal	39.44	251	146	3	267	516	131	376	2e-48	187
g2011.t1	Gibberella_zeae_related:_Fusarium_graminearum	Lethal	30.37	405	213	9	7	409	163	500	1e-46	181
g2348.t1	Gibberella_zeae_related:_Fusarium_graminearum	Lethal	42.31	234	122	5	217	446	134	358	2e-45	177
g5936.t1	Gibberella_zeae_related:_Fusarium_graminearum	Lethal	34.74	285	149	5	145	421	82	337	3e-42	167
g1565.t1	Gibberella_zeae_related:_Fusarium_graminearum	Lethal	28.13	519	262	20	296	745	187	663	3e-33	137
g13742.t1	Gibberella_zeae_related:_Fusarium_graminearum	Lethal	34.52	252	154	4	34	280	29	274	2e-33	137
g10197.t1	Gibberella_zeae_related:_Fusarium_graminearum	Lethal	32.48	274	171	6	998	1269	39	300	2e-32	136
g3517.t1	Aspergillus_fumigatus	Lethal	51.1	726	280	12	28	710	76	769	0	706
g1670.t1	Aspergillus_fumigatus	Lethal	58.29	597	234	8	88	672	104	697	0	678
g1089.t1	Aspergillus_fumigatus	Lethal	46.52	733	302	20	10	683	11	712	1e-167	583
g144.t1	Aspergillus_fumigatus	Lethal	56.81	382	137	7	34	400	52	420	1e-119	423
g3705.t1	Aspergillus_fumigatus	Lethal	45.79	439	191	8	3	412	88	508	1e-110	394
g1368.t1	Aspergillus_fumigatus	Lethal	53.77	398	177	4	3	393	1	398	1e-108	386
g1126.t1	Aspergillus_fumigatus	Lethal	43.55	473	215	8	23	481	28	462	1e-94	341
g4728.t1	Aspergillus_fumigatus	Lethal	44.02	343	148	5	96	413	1	324	1e-83	304
g5502.t1	Aspergillus_fumigatus	Lethal	36.81	470	264	12	1279	1743	9	450	9e-76	280
g773.t1	Aspergillus_fumigatus	Lethal	50.79	254	118	4	16	263	43	295	7e-72	264
g6416.t1	Aspergillus_fumigatus	Lethal	39.83	354	175	7	38	378	15	343	2e-70	260
g687.t1	Aspergillus_fumigatus	Lethal	38.61	373	216	7	258	625	208	572	4e-69	256
g5557.t1	Aspergillus_fumigatus	Lethal	36.42	464	198	14	23	409	35	478	2e-69	256
g7172.t1	Aspergillus_fumigatus	Lethal	39.25	400	227	8	10	404	8	396	3e-65	243
g3309.t1	Aspergillus_fumigatus	Lethal	51.05	239	105	3	4	235	1	234	1e-63	237
g2534.t1	Aspergillus_fumigatus	Lethal	53.8	184	80	1	30	208	17	200	4e-56	211
g11330.t1	Aspergillus_fumigatus	Lethal	40.93	237	114	5	132	343	391	626	3e-49	189
g3218.t1	Aspergillus_fumigatus	Lethal	25.14	692	410	18	8	656	77	703	3e-42	167
g6128.t1	Aspergillus_fumigatus	Lethal	29.12	467	286	15	43	487	77	520	6e-41	163
g1282.t1	Aspergillus_fumigatus	Lethal	29.09	471	266	18	54	485	79	520	5e-34	140
g3550.t1	Candida_albicans	Loss_of_pathogenicity	51.45	1895	838	19	2103	3932	4	1881	0	1876
g8668.t1	Cryptococcus_neoformans	Loss_of_pathogenicity	41.15	1786	863	33	375	2081	589	2265	0	1239
g4651.t1	Magnaporthe_oryzae_related:_Magnaporthe_grisea	Loss_of_pathogenicity	51.14	1183	428	21	8	1067	166	1321	0	1132
g5917.t1	Cryptococcus_neoformans	Loss_of_pathogenicity	73.56	624	150	6	20	636	23	638	0	940
g449.t1	Cryptococcus_neoformans	Loss_of_pathogenicity	70.23	665	175	8	42	690	61	718	0	926
g2958.t1	Ustilago_maydis	Loss_of_pathogenicity	45.97	1068	465	20	1	973	11	1061	0	924
g337.t1	Cryptococcus_neoformans	Loss_of_pathogenicity	74.79	583	137	3	1	575	1	581	0	899
g4269.t1	Magnaporthe_oryzae_related:_Magnaporthe_grisea	Loss_of_pathogenicity	46.43	1049	455	18	83	1069	26	1029	0	874
g3729.t1	Magnaporthe_oryzae_related:_Magnaporthe_grisea	Loss_of_pathogenicity	41.24	1239	595	26	30	1198	57	1232	0	859
g6032.t1	Magnaporthe_oryzae_related:_Magnaporthe_grisea	Loss_of_pathogenicity	31.99	1763	969	56	5	1655	3	1647	0	695
g8903.t1	Magnaporthe_oryzae_related:_Magnaporthe_grisea	Loss_of_pathogenicity	65.12	496	144	2	27	522	13	479	0	694
g7375.t1	Magnaporthe_oryzae_related:_Magnaporthe_grisea	Loss_of_pathogenicity	34.18	1331	774	24	58	1322	25	1319	0	677
g4931.t1	Magnaporthe_oryzae_related:_Magnaporthe_grisea	Loss_of_pathogenicity	33.75	1366	791	29	44	1346	5	1319	0	657
g5215.t1	Phaeosphaeria_nodorum_related:_Stagonospora_nodorum	Loss_of_pathogenicity	56.55	534	219	5	4	537	7	527	5e-176	611
g5017.t1	Magnaporthe_oryzae_related:_Magnaporthe_grisea	Loss_of_pathogenicity	44.4	714	344	17	3	681	17	712	2e-164	573
g6395.t1	Magnaporthe_oryzae_related:_Magnaporthe_grisea	Loss_of_pathogenicity	52.02	594	241	10	670	1243	725	1294	6e-159	556
g13977.t1	Gibberella_zeae_related:_Fusarium_graminearum	Loss_of_pathogenicity	61.46	410	155	2	2	408	65	474	4e-149	522
g7771.t1	Magnaporthe_oryzae_related:_Magnaporthe_grisea	Loss_of_pathogenicity	55.92	515	211	6	21	526	50	557	7e-149	521
g10765.t1	Magnaporthe_oryzae_related:_Magnaporthe_grisea	Loss_of_pathogenicity	29.77	1337	788	34	30	1264	30	1317	4e-142	500
g11593.t1	Magnaporthe_oryzae_related:_Magnaporthe_grisea	Loss_of_pathogenicity	29.43	1332	799	31	30	1264	30	1317	9e-142	498
g9798.t1	Gibberella_zeae_related:_Fusarium_graminearum	Loss_of_pathogenicity	74.61	319	78	1	609	924	226	544	2e-140	494
g5576.t1	Magnaporthe_oryzae_related:_Magnaporthe_grisea	Loss_of_pathogenicity	30.58	1161	701	29	18	1112	196	1317	2e-139	491
g9676.t1	Magnaporthe_oryzae_related:_Magnaporthe_grisea	Loss_of_pathogenicity	35.22	758	391	16	61	774	101	802	7e-131	462
g5235.t1	Magnaporthe_oryzae_related:_Magnaporthe_grisea	Loss_of_pathogenicity	28.35	1330	827	31	16	1257	26	1317	1e-130	461
g11874.t1	Gibberella_zeae_related:_Fusarium_graminearum	Loss_of_pathogenicity	76.6	282	63	1	1	279	263	544	3e-128	451
g5594.t1	Magnaporthe_oryzae_related:_Magnaporthe_grisea	Loss_of_pathogenicity	29.37	1195	635	30	197	1251	197	1322	2e-121	431
g814.t1	Magnaporthe_oryzae_related:_Magnaporthe_grisea	Loss_of_pathogenicity	49.2	437	193	11	26	438	60	491	3e-113	402
g4882.t1	Magnaporthe_oryzae_related:_Magnaporthe_grisea	Loss_of_pathogenicity	24.91	1345	721	37	92	1329	153	1315	7e-90	327
g3881.t1	Magnaporthe_oryzae_related:_Magnaporthe_grisea	Loss_of_pathogenicity	30.43	792	469	20	5	759	15	761	2e-88	322
g11982.t1	Magnaporthe_oryzae_related:_Magnaporthe_grisea	Loss_of_pathogenicity	74.49	196	50	0	6	201	4	199	2e-86	311
g2978.t1	Magnaporthe_oryzae_related:_Magnaporthe_grisea	Loss_of_pathogenicity	46.76	278	148	0	27	304	12	289	1e-80	296
g5548.t1	Magnaporthe_oryzae_related:_Magnaporthe_grisea	Loss_of_pathogenicity	33.66	514	276	8	3	481	2	485	1e-71	264
g6013.t1	Magnaporthe_oryzae_related:_Magnaporthe_grisea	Loss_of_pathogenicity	40.88	362	167	10	8	356	5	332	1e-71	263
g3539.t1	Magnaporthe_oryzae_related:_Magnaporthe_grisea	Loss_of_pathogenicity	31.28	585	278	19	35	600	80	559	9e-66	245
g8081.t1	Magnaporthe_oryzae_related:_Magnaporthe_grisea	Loss_of_pathogenicity	28.34	554	381	7	1089	1628	763	1314	3e-61	231
g841.t1	Mycosphaerella_graminicola_related:_Zymoseptoria_triticii	Loss_of_pathogenicity	35.46	423	230	13	3	414	43	433	1e-55	211
g12414.t1	Magnaporthe_oryzae_related:_Magnaporthe_grisea	Loss_of_pathogenicity	41.44	292	128	8	236	520	146	401	2e-52	201
g2086.t1	Magnaporthe_oryzae_related:_Magnaporthe_grisea	Loss_of_pathogenicity	43.55	248	132	4	431	673	1074	1318	5e-51	196
g4198.t1	Magnaporthe_oryzae_related:_Magnaporthe_grisea	Loss_of_pathogenicity	37.89	322	176	4	617	914	346	667	8e-50	193
g3432.t1	Magnaporthe_oryzae_related:_Magnaporthe_grisea	Loss_of_pathogenicity	67.15	137	37	2	60	188	111	247	3e-44	171
g2488.t1	Magnaporthe_oryzae_related:_Magnaporthe_grisea	Loss_of_pathogenicity	34.24	368	198	9	19	357	22	374	2e-41	163
g13391.t1	Magnaporthe_oryzae_related:_Magnaporthe_grisea	Loss_of_pathogenicity	34.15	284	155	6	3	285	1067	1319	2e-39	156
g5214.t1	Magnaporthe_oryzae_related:_Magnaporthe_grisea	Loss_of_pathogenicity	34.06	276	150	6	358	632	1075	1319	4e-38	153
g9330.t1	Magnaporthe_oryzae_related:_Magnaporthe_grisea	Loss_of_pathogenicity	32.37	278	154	5	418	692	1072	1318	3e-36	147
g10685.t1	Ustilago_maydis	Loss_of_pathogenicity	66.38	586	157	8	4	563	3	574	0	773
g3274.t1	Ustilago_maydis	Loss_of_pathogenicity	35.61	1317	651	33	159	1334	219	1479	0	734
g3914.t1	Colletotrichum_lagenarium	Loss_of_pathogenicity	49.23	776	350	12	661	1402	11	776	0	719
g5013.t1	Alternaria_alternata	Loss_of_pathogenicity	61.05	534	198	6	28	561	38	561	0	664
g3862.t1	Cryptococcus_neoformans	Loss_of_pathogenicity	60.91	573	214	5	1304	1867	6	577	0	663
g9594.t1	Ustilago_maydis	Loss_of_pathogenicity	58.98	568	192	8	1	528	1	567	0	659
g3931.t1	Cryptococcus_neoformans	Loss_of_pathogenicity	74.58	421	96	2	23	443	1	410	0	654
g755.t1	Candida_albicans	Loss_of_pathogenicity	46.28	726	361	9	65	772	65	779	0	640
g5758.t1	Candida_albicans	Loss_of_pathogenicity	41.82	844	366	13	1443	2167	4	841	2e-177	618
g1024.t1	Candida_albicans	Loss_of_pathogenicity	65.83	439	145	3	4	442	5	438	2e-171	595
g13046.t1	Cryptococcus_neoformans	Loss_of_pathogenicity	55.36	513	220	4	39	548	15	521	1e-166	580
g13048.t1	Cryptococcus_neoformans	Loss_of_pathogenicity	82.24	321	57	0	1	321	135	455	2e-166	578
g3586.t1	Ustilago_maydis	Loss_of_pathogenicity	46.44	717	322	18	7	689	14	702	6e-154	538
g3567.t1	Ustilago_maydis	Loss_of_pathogenicity	47.1	620	283	16	1	595	26	625	1e-145	510
g4683.t1	Ustilago_maydis	Loss_of_pathogenicity	83.04	289	48	1	395	682	515	803	6e-144	505
g5265.t1	Candida_albicans	Loss_of_pathogenicity	34.29	1006	483	26	3	838	15	1012	2e-142	500
g6836.t1	Cryptococcus_neoformans	Loss_of_pathogenicity	64.08	348	114	3	191	538	179	515	8e-137	481
g2581.t1	Ustilago_maydis	Loss_of_pathogenicity	61.58	367	134	5	76	440	54	415	2e-135	477
g8901.t1	Ustilago_maydis	Loss_of_pathogenicity	56	425	153	7	99	493	37	457	2e-128	453
g7591.t1	Cryptococcus_neoformans	Loss_of_pathogenicity	70.86	302	83	2	1	300	170	468	1e-125	442
g5452.t1	Cryptococcus_neoformans	Loss_of_pathogenicity	70.53	302	84	2	1	300	170	468	5e-125	441
g8642.t1	Ustilago_maydis	Loss_of_pathogenicity	56.56	389	151	7	9	394	21	394	3e-124	439
g913.t1	Ustilago_maydis	Loss_of_pathogenicity	58.64	382	129	4	1420	1785	1012	1380	2e-123	438
g3856.t1	Colletotrichum_lindemuthianum	Loss_of_pathogenicity	29.53	1158	658	29	3	1093	32	1098	1e-119	425
g8014.t1	Colletotrichum_lindemuthianum	Loss_of_pathogenicity	46	563	261	12	457	986	612	1164	1e-117	418
g10362.t1	Colletotrichum_lindemuthianum	Loss_of_pathogenicity	46	563	261	14	292	821	612	1164	1e-116	414
g6990.t1	Ustilago_maydis	Loss_of_pathogenicity	38.74	684	336	19	6	632	16	673	1e-114	407
g8559.t1	Ustilago_maydis	Loss_of_pathogenicity	40.07	604	300	16	35	585	33	627	2e-111	397
g856.t1	Ustilago_maydis	Loss_of_pathogenicity	39.37	630	312	16	43	608	39	662	5e-110	392
g968.t1	Ustilago_maydis	Loss_of_pathogenicity	39.18	610	315	15	5	562	15	620	5e-110	392
g3456.t1	Cryptococcus_neoformans	Loss_of_pathogenicity	43.73	542	234	13	5	513	4	507	6e-106	378
g993.t1	Cryptococcus_neoformans	Loss_of_pathogenicity	46	437	187	11	37	443	25	442	2e-95	343
g1067.t1	Magnaporthe_oryzae	Loss_of_pathogenicity	48.65	333	161	6	1608	1934	1173	1501	7e-95	343
g5961.t1	Magnaporthe_oryzae	Loss_of_pathogenicity	39.88	494	217	13	356	771	1010	1501	5e-89	323
g12231.t1	Magnaporthe_oryzae	Loss_of_pathogenicity	44.74	342	169	4	746	1084	1177	1501	2e-83	305
g4677.t1	Cryptococcus_gattii	Loss_of_pathogenicity	67.41	224	66	5	1	217	1	224	1e-82	299
g12768.t1	Cryptococcus_neoformans	Loss_of_pathogenicity	84.12	170	25	1	1	170	1	168	1e-82	298
g488.t1	Cryptococcus_neoformans	Loss_of_pathogenicity	83.43	175	29	0	1	175	1	175	2e-81	295
g2663.t1	Ustilago_maydis	Loss_of_pathogenicity	41.83	416	148	9	261	629	415	783	8e-81	295
g2013.t1	Cryptococcus_neoformans	Loss_of_pathogenicity	81.18	186	35	0	35	220	2	187	9e-81	293
g5990.t1	Magnaporthe_oryzae	Loss_of_pathogenicity	47.65	298	134	6	1190	1483	1222	1501	7e-80	293
g3094.t1	Leptosphaeria_maculans	Loss_of_pathogenicity	44.42	385	168	9	10	376	6	362	5e-77	282
g12136.t1	Alternaria_alternata	Loss_of_pathogenicity	33.79	586	341	14	19	584	14	572	6e-77	282
g7428.t1	Ustilago_maydis	Loss_of_pathogenicity	31.89	577	321	17	214	725	50	619	1e-74	275
g12734.t1	Gaeumannomyces_graminis	Loss_of_pathogenicity	37.2	465	264	11	1	442	334	793	6e-75	275
g4316.t1	Colletotrichum_lagenarium	Loss_of_pathogenicity	35.83	561	310	18	728	1256	747	1289	1e-73	272
g2738.t1	Ustilago_maydis	Loss_of_pathogenicity	32.24	577	312	18	149	657	55	620	9e-74	271
g10541.t1	Ustilago_maydis	Loss_of_pathogenicity	33.02	630	331	19	5	572	19	619	1e-73	271
g14040.t1	Ustilago_maydis	Loss_of_pathogenicity	35.08	516	267	11	1	457	52	558	1e-72	268
g204.t1	Candida_albicans	Loss_of_pathogenicity	40	380	161	7	4	376	3	322	2e-71	263
g4404.t1	Alternaria_alternata	Loss_of_pathogenicity	33.04	578	345	10	928	1489	11	562	2e-70	262
g12561.t1	Ustilago_maydis	Loss_of_pathogenicity	32.05	599	315	18	130	659	44	619	1e-70	261
g12697.t1	Ustilago_maydis	Loss_of_pathogenicity	31.89	599	316	18	99	628	44	619	1e-70	261
g5158.t1	Candida_albicans	Loss_of_pathogenicity	37.18	425	186	10	4	421	3	353	3e-68	253
g5007.t1	Cryptococcus_gattii	Loss_of_pathogenicity	62.24	196	70	2	5	200	30	221	7e-68	250
g2281.t1	Ustilago_maydis	Loss_of_pathogenicity	50	240	118	2	91	329	126	364	2e-67	249
g14138.t1	Cryptococcus_gattii	Loss_of_pathogenicity	59.33	209	74	4	2	209	27	225	5e-67	247
g12142.t1	Claviceps_purpurea	Loss_of_pathogenicity	29.43	632	347	16	611	1185	18	607	2e-65	245
g2719.t1	Magnaporthe_oryzae	Loss_of_pathogenicity	57.47	221	72	3	1	212	3	210	5e-66	244
g13057.t1	Candida_albicans	Loss_of_pathogenicity	41.13	355	158	12	17	352	6	328	1e-65	244
g13487.t1	Candida_albicans	Loss_of_pathogenicity	40.29	345	155	12	1	326	16	328	6e-62	231
g1634.t1	Candida_albicans	Loss_of_pathogenicity	59.28	194	76	2	25	217	7	198	4e-61	228
g13668.t1	Cryptococcus_neoformans	Loss_of_pathogenicity	32.28	536	300	16	351	874	12	496	8e-60	226
g5788.t1	Colletotrichum_lindemuthianum	Loss_of_pathogenicity	24.6	935	562	29	153	999	215	1094	3e-58	221
g3398.t1	Magnaporthe_oryzae	Loss_of_pathogenicity	50.63	237	74	4	5	219	3	218	1e-58	219
g13853.t1	Cryptococcus_neoformans	Loss_of_pathogenicity	32.9	459	256	12	122	573	83	496	6e-58	219
g9543.t1	Colletotrichum_lagenarium	Loss_of_pathogenicity	41.23	325	148	9	176	473	989	1297	1e-57	218
g4656.t1	Candida_albicans	Loss_of_pathogenicity	59.78	184	67	3	4	181	3	185	5e-57	214
g8204.t1	Candida_albicans	Loss_of_pathogenicity	76.74	129	30	0	326	454	55	183	1e-56	214
g8988.t1	Colletotrichum_lagenarium	Loss_of_pathogenicity	30.3	538	346	11	353	875	230	753	2e-55	212
g5801.t1	Candida_albicans	Loss_of_pathogenicity	74.42	129	29	1	1417	1541	55	183	5e-54	207
g3709.t1	Ustilago_maydis	Loss_of_pathogenicity	23.9	841	452	25	184	914	277	1039	9e-53	202
g11199.t1	Histoplasma_capsulatum	Loss_of_pathogenicity	49.16	238	99	8	9	236	15	240	2e-53	202
g7649.t1	Histoplasma_capsulatum	Loss_of_pathogenicity	46.9	258	108	9	8	255	2	240	7e-53	201
g8824.t1	Cryptococcus_gattii	Loss_of_pathogenicity	57.42	155	65	1	76	230	1	154	6e-52	197
g13271.t1	Ustilago_maydis	Loss_of_pathogenicity	50.54	184	73	3	7	187	8	176	1e-50	193
g6573.t1	Colletotrichum_lagenarium	Loss_of_pathogenicity	37.99	308	152	8	281	559	990	1287	2e-49	192
g5249.t1	Ustilago_maydis	Loss_of_pathogenicity	51.1	182	69	3	1	179	12	176	1e-49	189
g9144.t1	Ustilago_maydis	Loss_of_pathogenicity	40.26	303	153	7	1	280	376	673	2e-49	189
g3443.t1	Ustilago_maydis	Loss_of_pathogenicity	46.82	173	82	2	1	163	5	177	3e-45	175
g1224.t1	Cryptococcus_neoformans	Loss_of_pathogenicity	31.08	444	249	13	116	518	76	503	2e-44	174
g4909.t1	Alternaria_alternata	Loss_of_pathogenicity	27.22	562	359	14	44	587	45	574	5e-43	169
g2750.t1	Ustilago_maydis	Loss_of_pathogenicity	30.16	431	220	13	27	405	172	573	3e-42	166
g8161.t1	Gaeumannomyces_graminis	Loss_of_pathogenicity	30.87	379	205	11	15	348	56	422	1e-40	162
g7742.t1	Alternaria_alternata	Loss_of_pathogenicity	26.39	576	377	13	8	558	14	567	1e-40	161
g10959.t1	Alternaria_alternata	Loss_of_pathogenicity	29.54	413	254	10	1069	1462	108	502	3e-39	158
g1225.t1	Cryptococcus_neoformans	Loss_of_pathogenicity	28.23	457	276	9	91	507	71	515	3e-39	156
g8825.t1	Cryptococcus_gattii	Loss_of_pathogenicity	53.25	154	70	2	31	184	2	153	1e-39	156
g13719.t1	Cryptococcus_neoformans	Loss_of_pathogenicity	59.09	132	40	2	70	187	3	134	4e-37	147
g10108.t1	Colletotrichum_lindemuthianum	Loss_of_pathogenicity	26.88	491	274	17	171	593	214	687	1e-35	145
g6332.t1	Cryptococcus_neoformans	Loss_of_pathogenicity	34.95	289	149	9	148	424	94	355	1e-34	141
g14219.t1	Cryptococcus_gattii	Loss_of_pathogenicity	47.44	156	76	3	11	164	3	154	7e-33	133
g3635.t1	Ustilago_maydis	Loss_of_pathogenicity	27.53	523	317	23	648	1149	445	926	2e-31	132
g12370.t1	Saccharomyces_cerevisiae	Loss_of_pathogenicity	45.39	152	80	2	29	179	5	154	2e-32	132
g13802.t1	Cryptococcus_gattii	Loss_of_pathogenicity	46.79	156	77	3	11	164	3	154	2e-32	131
g7248.t1	Saccharomyces_cerevisiae	Loss_of_pathogenicity	44.74	152	81	2	29	179	5	154	2e-31	129
g4858.t1	Magnaporthe_oryzae_related:_Magnaporthe_grisea	Mixed_outcome	49.89	1345	543	22	24	1286	6	1301	0	1232
g1504.t1	Aspergillus_fumigatus	Mixed_outcome	63.86	700	242	7	1	695	1	694	0	917
g1882.t1	Magnaporthe_oryzae_related:_Magnaporthe_grisea	Mixed_outcome	42.08	1117	552	23	157	1210	21	1105	0	800
g13950.t1	Magnaporthe_oryzae_related:_Magnaporthe_grisea	Mixed_outcome	55.47	622	257	7	1	611	9	621	0	677
g1353.t1	Phaeosphaeria_nodorum_related:_Stagonospora_nodorum	Mixed_outcome	57.74	594	219	6	8	580	3	585	0	661
g8828.t1	Magnaporthe_oryzae_related:_Magnaporthe_grisea	Mixed_outcome	40.68	998	429	30	55	997	227	1116	0	630
g12748.t1	Magnaporthe_oryzae_related:_Magnaporthe_grisea	Mixed_outcome	38.18	791	429	16	1	742	365	1144	6e-140	492
g4687.t1	Magnaporthe_oryzae_related:_Magnaporthe_grisea	Mixed_outcome	59.41	303	91	2	350	620	304	606	3e-111	397
g49.t1	Magnaporthe_oryzae_related:_Magnaporthe_grisea	Mixed_outcome	31.52	809	457	26	469	1239	129	878	2e-82	301
g3807.t1	Magnaporthe_oryzae_related:_Magnaporthe_grisea	Mixed_outcome	32.05	621	362	20	17	610	48	635	1e-76	281
g10419.t1	Magnaporthe_oryzae_related:_Magnaporthe_grisea	Mixed_outcome	53.91	243	108	3	1	241	646	886	2e-72	265
g9516.t1	Magnaporthe_oryzae_related:_Magnaporthe_grisea	Mixed_outcome	31.17	632	370	23	18	629	74	660	5e-68	253
g10517.t1	Magnaporthe_oryzae_related:_Magnaporthe_grisea	Mixed_outcome	65.25	118	41	0	1	118	646	763	6e-41	159
g1810.t1	Magnaporthe_oryzae_related:_Magnaporthe_grisea	Mixed_outcome	91.25	80	7	0	101	180	57	136	4e-39	155
g6924.t1	Phaeosphaeria_nodorum_related:_Stagonospora_nodorum	Mixed_outcome	26.81	429	241	10	235	650	190	558	6e-37	149
g13422.t1	Aspergillus_fumigatus	Mixed_outcome	77.9	448	98	1	34	480	1	448	0	736
g743.t1	Aspergillus_fumigatus	Mixed_outcome	77.51	449	99	2	1	448	1	448	0	730
g1539.t1	Aspergillus_fumigatus	Mixed_outcome	53.15	715	244	12	38	692	40	723	0	658
g742.t1	Aspergillus_fumigatus	Mixed_outcome	77.63	389	87	0	64	452	60	448	0	640
g2378.t1	Ustilago_maydis	Mixed_outcome	71.31	366	102	1	15	380	170	532	8e-162	563
g2380.t1	Ustilago_maydis	Mixed_outcome	76.81	345	75	2	3	346	14	354	2e-161	561
g5106.t1	Fusarium_oxysporum_f._sp._Lycopersici	Mixed_outcome	71.23	358	93	4	1	348	1	358	2e-154	538
g8101.t1	Fusarium_oxysporum_f._sp._Lycopersici	Mixed_outcome	71.23	358	93	4	1	348	1	358	2e-154	538
g1491.t1	Ustilago_maydis	Mixed_outcome	63.17	372	111	3	271	638	377	726	1e-137	484
g1025.t1	Aspergillus_fumigatus	Mixed_outcome	54.53	486	173	15	7	459	21	491	9e-135	474
g12870.t1	Aspergillus_fumigatus	Mixed_outcome	46.97	528	248	10	18	540	23	523	2e-132	466
g3674.t1	Ustilago_maydis	Mixed_outcome	55.83	446	169	8	25	467	11	431	6e-132	464
g6966.t1	Aspergillus_fumigatus	Mixed_outcome	52.94	425	185	3	9	431	4	415	3e-131	462
g11855.t1	Aspergillus_fumigatus	Mixed_outcome	55.13	390	173	2	265	652	26	415	2e-129	456
g3048.t1	Aspergillus_fumigatus	Mixed_outcome	69.9	309	83	4	13	318	95	396	8e-128	450
g11895.t1	Aspergillus_fumigatus	Mixed_outcome	54.87	390	173	3	2	388	26	415	5e-127	448
g3682.t1	Aspergillus_fumigatus	Mixed_outcome	68.25	315	94	3	23	331	26	340	8e-127	447
g4772.t1	Aspergillus_fumigatus	Mixed_outcome	51.17	426	161	1	3	381	40	465	3e-123	435
g11835.t1	Aspergillus_fumigatus	Mixed_outcome	51.78	421	156	1	3	376	40	460	1e-122	433
g217.t1	Aspergillus_fumigatus	Mixed_outcome	50.12	409	179	3	219	625	40	425	6e-119	422
g1612.t1	Aspergillus_fumigatus	Mixed_outcome	34.52	672	401	11	3	657	80	729	1e-105	377
g2373.t1	Aspergillus_fumigatus	Mixed_outcome	40.3	593	288	20	141	692	203	770	6e-100	359
g7266.t1	Ustilago_maydis	Mixed_outcome	50.14	349	142	8	11	336	9	348	4e-91	330
g10580.t1	Aspergillus_fumigatus	Mixed_outcome	38.93	429	235	7	130	558	71	472	4e-90	327
g13995.t1	Aspergillus_fumigatus	Mixed_outcome	38.98	431	236	7	4	434	69	472	2e-88	321
g3745.t1	Aspergillus_fumigatus	Mixed_outcome	57.14	259	80	3	1	259	79	306	1e-77	283
g6974.t1	Aspergillus_fumigatus	Mixed_outcome	34.36	553	305	13	241	758	123	652	3e-76	281
g4127.t1	Aspergillus_fumigatus	Mixed_outcome	28.54	862	400	25	94	884	22	738	6e-74	273
g12454.t1	Aspergillus_fumigatus	Mixed_outcome	28.05	802	474	24	3	774	242	970	1e-68	255
g2530.t1	Aspergillus_fumigatus	Mixed_outcome	36.63	516	244	19	174	626	166	661	4e-61	230
g4771.t1	Aspergillus_fumigatus	Mixed_outcome	45.39	271	96	3	5	223	51	321	9e-61	229
g5321.t1	Ustilago_maydis	Mixed_outcome	95.73	117	5	0	1	117	1	117	5e-62	229
g6615.t1	Aspergillus_fumigatus	Mixed_outcome	43.57	280	146	4	10	278	9	287	2e-61	229
g13761.t1	Aspergillus_fumigatus	Mixed_outcome	43.57	280	146	4	10	278	9	287	2e-61	229
g3371.t1	Aspergillus_fumigatus	Mixed_outcome	42.47	292	118	7	36	277	63	354	6e-60	224
g12708.t1	Aspergillus_fumigatus	Mixed_outcome	40.3	268	152	4	1	268	213	472	5e-58	219
g6230.t1	Ustilago_maydis	Mixed_outcome	37.94	340	166	6	5	312	9	335	8e-56	211
g11834.t1	Aspergillus_fumigatus	Mixed_outcome	43.54	271	95	6	5	217	51	321	3e-52	200
g5408.t1	Leishmania_mexicana	Mixed_outcome	39.25	293	134	6	239	528	60	311	2e-50	194
g3276.t1	Aspergillus_fumigatus	Mixed_outcome	33.47	472	237	15	4	439	5	435	1e-48	187
g4169.t1	Aspergillus_fumigatus	Mixed_outcome	57.43	148	62	1	5	152	166	312	6e-49	186
g5407.t1	Leishmania_mexicana	Mixed_outcome	38.89	288	142	8	178	459	60	319	9e-47	183
g8528.t1	Aspergillus_fumigatus	Mixed_outcome	35.71	322	170	7	23	324	77	381	5e-45	177
g5865.t1	Ustilago_maydis	Mixed_outcome	34.75	305	157	8	237	527	97	373	6e-45	176
g12319.t1	Leishmania_mexicana	Mixed_outcome	37.7	305	143	7	149	449	55	316	6e-45	175
g3177.t1	Leishmania_mexicana	Mixed_outcome	39.7	267	146	6	83	348	60	312	2e-44	173
g9146.t1	Ustilago_maydis	Mixed_outcome	32.3	322	186	9	907	1203	410	724	1e-40	163
g6104.t1	Ustilago_maydis	Mixed_outcome	33.65	315	174	9	594	879	417	725	3e-40	161
g7656.t1	Ustilago_maydis	Mixed_outcome	33.55	313	180	8	206	493	415	724	2e-40	161
g14206.t1	Aspergillus_fumigatus	Mixed_outcome	32.12	660	306	24	2	609	687	1256	3e-40	160
g6997.t1	Ustilago_maydis	Mixed_outcome	31.13	318	186	9	1098	1389	414	724	3e-39	159
g3261.t1	Aspergillus_fumigatus	Mixed_outcome	28.73	463	218	12	113	514	38	449	1e-39	158
g6694.t1	Ustilago_maydis	Mixed_outcome	34.49	316	170	11	603	888	417	725	3e-39	158
g5140.t1	Leishmania_mexicana	Mixed_outcome	37.04	270	149	6	115	380	60	312	1e-39	157
g7031.t1	Ustilago_maydis	Mixed_outcome	34.47	322	173	8	841	1130	409	724	9e-39	157
g7176.t1	Ustilago_maydis	Mixed_outcome	36.92	260	140	6	23	259	466	724	3e-39	157
g9023.t1	Ustilago_maydis	Mixed_outcome	35.44	316	167	11	306	591	417	725	3e-39	157
g11261.t1	Ustilago_maydis	Mixed_outcome	31.21	346	194	9	915	1248	411	724	1e-38	157
g13378.t1	Ustilago_maydis	Mixed_outcome	32.42	327	185	8	93	392	410	727	7e-39	156
g6098.t1	Ustilago_maydis	Mixed_outcome	34.49	316	170	11	835	1120	417	725	2e-38	155
g11992.t1	Ustilago_maydis	Mixed_outcome	34.81	316	169	11	397	682	417	725	2e-38	155
g12865.t1	Ustilago_maydis	Mixed_outcome	31.6	326	195	10	1238	1551	415	724	3e-38	155
g6697.t1	Ustilago_maydis	Mixed_outcome	34.49	316	170	11	553	838	417	725	6e-38	154
g11416.t1	Ustilago_maydis	Mixed_outcome	31.8	327	185	9	895	1191	406	724	6e-38	154
g7535.t1	Ustilago_maydis	Mixed_outcome	35.06	308	169	11	903	1183	422	725	1e-37	153
g7845.t1	Leishmania_mexicana	Mixed_outcome	34.73	311	146	7	52	352	53	316	2e-38	153
g6700.t1	Ustilago_maydis	Mixed_outcome	34.18	316	170	10	603	887	417	725	1e-37	152
g9655.t1	Ustilago_maydis	Mixed_outcome	34.08	314	170	11	828	1111	419	725	3e-37	152
g11246.t1	Ustilago_maydis	Mixed_outcome	33.33	318	178	10	1085	1376	415	724	3e-37	152
g6092.t1	Ustilago_maydis	Mixed_outcome	34.49	316	170	11	555	840	417	725	3e-37	151
g6096.t1	Ustilago_maydis	Mixed_outcome	33.86	316	172	11	592	877	417	725	2e-36	149
g6113.t1	Ustilago_maydis	Mixed_outcome	34.18	316	171	11	865	1150	417	725	2e-36	149
g10185.t1	Ustilago_maydis	Mixed_outcome	32.7	315	177	9	537	822	417	725	1e-36	149
g10681.t1	Ustilago_maydis	Mixed_outcome	30.77	325	193	7	809	1108	410	727	1e-36	149
g7663.t1	Ustilago_maydis	Mixed_outcome	33.23	316	185	9	915	1211	415	723	5e-36	148
g6885.t1	Ustilago_maydis	Mixed_outcome	32.91	313	175	10	605	888	419	725	6e-36	147
g7659.t1	Ustilago_maydis	Mixed_outcome	33.75	320	176	12	700	993	415	724	7e-36	147
g9020.t1	Ustilago_maydis	Mixed_outcome	34.49	316	170	11	851	1136	417	725	9e-36	147
g6702.t1	Ustilago_maydis	Mixed_outcome	32.38	315	170	10	787	1064	417	725	2e-35	145
g8867.t1	Ustilago_maydis	Mixed_outcome	32.29	319	175	11	1025	1311	415	724	4e-35	145
g11260.t1	Ustilago_maydis	Mixed_outcome	32.28	316	179	10	1025	1311	415	724	2e-35	145
g1217.t1	Ustilago_maydis	Mixed_outcome	30.94	320	192	7	969	1269	415	724	5e-35	144
g7060.t1	Ustilago_maydis	Mixed_outcome	32.27	313	181	9	819	1104	417	725	4e-35	144
g9083.t1	Streptococcus_Pneumoniae	Mixed_outcome	32.42	293	180	8	15	300	6	287	3e-35	144
g11169.t1	Ustilago_maydis	Mixed_outcome	36.47	266	138	8	20	260	466	725	1e-35	144
g8704.t1	Ustilago_maydis	Mixed_outcome	33.44	320	181	12	856	1148	411	725	8e-35	143
g13590.t1	Ustilago_maydis	Mixed_outcome	33.54	316	174	12	719	1005	417	725	8e-35	143
g9015.t1	Ustilago_maydis	Mixed_outcome	32.28	316	177	11	579	864	417	725	2e-34	142
g12589.t1	Ustilago_maydis	Mixed_outcome	31.68	322	171	12	7	297	415	718	6e-35	142
g9176.t1	Ustilago_maydis	Mixed_outcome	34.07	270	143	8	11	256	466	724	2e-34	141
g10623.t1	Ustilago_maydis	Mixed_outcome	35.32	252	135	8	2	229	478	725	1e-34	141
g7951.t1	Ustilago_maydis	Mixed_outcome	33.7	270	141	8	802	1044	466	724	9e-34	140
g11395.t1	Ustilago_maydis	Mixed_outcome	33.02	318	175	12	991	1279	417	725	9e-34	140
g11618.t1	Ustilago_maydis	Mixed_outcome	33.02	318	175	12	918	1206	417	725	5e-34	140
g8231.t1	Ustilago_maydis	Mixed_outcome	31.96	316	182	8	7	296	415	723	2e-33	139
g9169.t1	Ustilago_maydis	Mixed_outcome	29.91	341	185	11	479	783	401	723	4e-33	139
g10667.t1	Ustilago_maydis	Mixed_outcome	34.2	269	144	9	11	256	466	724	6e-34	139
g10909.t1	Ustilago_maydis	Mixed_outcome	33.12	317	169	12	786	1070	419	724	1e-33	139
g6005.t1	Ustilago_maydis	Mixed_outcome	29.83	295	162	5	42	328	466	723	1e-33	138
g13680.t1	Ustilago_maydis	Mixed_outcome	32.58	310	175	11	724	1005	422	725	3e-33	138
g4990.t1	Ustilago_maydis	Mixed_outcome	32.05	312	175	11	661	941	419	724	5e-33	137
g7952.t1	Ustilago_maydis	Mixed_outcome	33.82	275	136	9	11	255	466	724	2e-32	137
g7954.t1	Ustilago_maydis	Mixed_outcome	33.58	274	138	9	11	255	466	724	2e-33	137
g7965.t1	Ustilago_maydis	Mixed_outcome	34.2	269	144	9	11	256	466	724	4e-33	137
g10214.t1	Ustilago_maydis	Mixed_outcome	32.25	338	181	12	594	915	419	724	4e-33	137
g10665.t1	Ustilago_maydis	Mixed_outcome	33.09	269	142	9	13	255	468	724	2e-33	137
g10990.t1	Ustilago_maydis	Mixed_outcome	32.28	316	180	11	716	1000	419	731	7e-33	137
g12764.t1	Ustilago_maydis	Mixed_outcome	31.99	322	170	12	7	297	415	718	3e-33	137
g7158.t1	Ustilago_maydis	Mixed_outcome	31.38	325	173	11	7	297	415	723	6e-33	136
g7863.t1	Ustilago_maydis	Mixed_outcome	33.09	275	138	8	11	255	466	724	5e-33	136
g10507.t1	Ustilago_maydis	Mixed_outcome	32.18	317	175	10	809	1092	421	730	1e-32	136
g12367.t1	Ustilago_maydis	Mixed_outcome	31.07	354	195	12	804	1144	407	724	2e-32	136
g2645.t1	Metarhizium_anisopliae	Mixed_outcome	37.35	249	132	11	3	235	79	319	5e-33	135
g2683.t1	Cryptococcus_neoformans	Mixed_outcome	35.66	272	143	7	1318	1570	19	277	2e-32	135
g7855.t1	Ustilago_maydis	Mixed_outcome	33.82	275	139	8	24	271	466	724	1e-32	135
g9325.t1	Ustilago_maydis	Mixed_outcome	30.38	339	192	10	72	399	419	724	9e-33	135
g5328.t1	Ustilago_maydis	Mixed_outcome	29.94	324	189	8	1091	1387	412	724	4e-32	134
g5329.t1	Ustilago_maydis	Mixed_outcome	28.85	357	192	7	1063	1401	413	725	6e-32	134
g7854.t1	Ustilago_maydis	Mixed_outcome	31.99	322	174	9	7	296	415	723	2e-32	134
g7962.t1	Ustilago_maydis	Mixed_outcome	32.59	270	148	7	11	257	466	724	1e-32	134
g5745.t1	Ustilago_maydis	Mixed_outcome	30.89	327	175	11	1027	1318	415	725	1e-31	133
g8234.t1	Ustilago_maydis	Mixed_outcome	33.09	272	142	8	11	255	466	724	4e-32	133
g12018.t1	Ustilago_maydis	Mixed_outcome	31.38	325	173	11	7	297	415	723	4e-32	133
g12482.t1	Ustilago_maydis	Mixed_outcome	31.21	314	182	10	607	890	418	727	8e-32	133
g5333.t1	Ustilago_maydis	Mixed_outcome	31.01	316	186	8	863	1148	415	728	2e-31	132
g5753.t1	Ustilago_maydis	Mixed_outcome	31.5	327	176	10	1028	1322	415	725	2e-31	132
g7706.t1	Ustilago_maydis	Mixed_outcome	30.82	331	187	11	2	306	409	723	1e-31	132
g9780.t1	Ustilago_maydis	Mixed_outcome	31.6	269	152	7	616	861	465	724	2e-31	132
g10404.t1	Ustilago_maydis	Mixed_outcome	28.71	317	194	12	913	1201	415	727	2e-31	132
g7159.t1	Ustilago_maydis	Mixed_outcome	32.28	316	169	10	7	289	415	718	4e-31	131
g8219.t1	Ustilago_maydis	Mixed_outcome	33.54	316	171	11	790	1073	416	724	4e-31	131
g8935.t1	Ustilago_maydis	Mixed_outcome	31.48	324	173	11	19	308	415	723	5e-31	130
g11607.t1	Ustilago_maydis	Mixed_outcome	36.29	248	131	7	797	1021	466	709	8e-31	130
g12778.t1	Ustilago_maydis	Mixed_outcome	33.33	318	183	10	992	1283	417	731	7e-31	130
g7157.t1	Ustilago_maydis	Mixed_outcome	31.35	319	182	11	7	298	415	723	7e-31	129
g13427.t1	Ustilago_maydis	Mixed_outcome	33.58	274	140	9	26	272	466	724	6e-31	129
g4168.t1	Aspergillus_fumigatus	Mixed_outcome	58.82	102	41	1	3	103	5	106	1e-31	128
g8440.t1	Magnaporthe_oryzae_related:_Magnaporthe_grisea	Reduced_virulence"	56.94	360	149	3	28	382	22	380	9e-112	397
g13561.t1	Magnaporthe_oryzae_related:_Magnaporthe_grisea	Reduced_virulence"	56.39	360	151	3	28	382	22	380	3e-110	392
g2254.t1	Magnaporthe_oryzae_related:_Magnaporthe_grisea	Reduced_virulence"	50.52	287	134	3	65	348	58	339	2e-81	296
g3086.t1	Magnaporthe_oryzae_related:_Magnaporthe_grisea	Reduced_virulence"	50.31	320	154	4	397	712	31	349	4e-80	293
g2990.t1	Magnaporthe_oryzae_related:_Magnaporthe_grisea	Reduced_virulence"	49.69	320	156	4	86	401	31	349	3e-80	292
g8531.t1	Magnaporthe_oryzae_related:_Magnaporthe_grisea	Reduced_virulence"	50	320	155	4	41	356	31	349	3e-79	289
g9807.t1	Magnaporthe_oryzae_related:_Magnaporthe_grisea	Reduced_virulence"	42.65	204	103	4	1	190	143	346	4e-37	148
g3077.t1	Candida_albicans	Reduced_virulence"	41.7	446	240	4	87	517	615	1055	1e-99	358
g8121.t1	Candida_albicans	Reduced_virulence"	32.5	523	277	11	25	543	603	1053	4e-64	242
g4811.t1	Ustilago_maydis	Reduced_virulence	55.51	1852	762	23	11	1828	4	1827	0	2070
g8441.t1	Cryptococcus_neoformans	Reduced_virulence	64.48	1205	366	8	576	1725	165	1362	0	1489
g12730.t1	Ustilago_maydis	Reduced_virulence	59.09	1166	376	16	48	1144	47	1180	0	1310
g3284.t1	Ustilago_maydis	Reduced_virulence	59.24	1023	383	10	883	1902	62	1053	0	1186
g4851.t1	Gibberella_zeae_related:_Fusarium_graminearum	Reduced_virulence	35.63	2251	1233	39	359	2545	114	2212	0	1168
g8285.t1	Mycosphaerella_graminicola	Reduced_virulence	44.03	1408	725	17	68	1444	150	1525	0	1165
g3324.t1	Ustilago_maydis	Reduced_virulence	58.49	978	375	7	249	1212	5	965	0	1125
g5522.t1	Magnaporthe_oryzae_related:_Magnaporthe_grisea	Reduced_virulence	34.15	1968	1056	49	145	2022	194	2011	0	1031
g8186.t1	Cryptococcus_neoformans	Reduced_virulence	59.36	881	307	7	1	879	1	832	0	1025
g809.t1	Cryptococcus_neoformans	Reduced_virulence	59.53	855	316	11	8	849	3	840	0	1010
g1285.t1	Candida_albicans	Reduced_virulence	45.81	1205	512	20	174	1311	491	1621	0	972
g424.t1	Gibberella_zeae_related:_Fusarium_graminearum	Reduced_virulence	41.31	1358	645	29	5	1328	32	1271	0	970
g5499.t1	Ustilago_maydis	reduced_virulence	61.96	765	273	4	626	1372	3	767	0	968
g9893.t1	Magnaporthe_oryzae_related:_Magnaporthe_grisea	Reduced_virulence	54.82	881	370	12	22	882	23	895	0	961
g2632.t1	Wangiella_Exophiala_dermatitidis	Reduced_virulence	59.32	794	288	13	65	835	71	852	0	954
g2934.t1	Magnaporthe_oryzae_related:_Magnaporthe_grisea	Reduced_virulence	47.36	1062	473	16	34	1068	24	1026	0	915
g5867.t1	Cryptococcus_neoformans	Reduced_virulence	78.41	542	116	1	85	625	8	549	0	913
g7008.t1	Ustilago_maydis	Reduced_virulence	61.43	700	264	4	42	735	77	776	0	895
g696.t1	Fusarium_graminearum	Reduced_virulence	59.61	770	301	7	1	765	1	765	0	894
g585.t1	Gibberella_zeae_related:_Fusarium_graminearum	Reduced_virulence	43.85	1090	432	20	1	1020	1	980	0	852
g10709.t1	Candida_albicans	Reduced_virulence	48.63	950	426	11	110	1045	16	917	0	845
g13331.t1	Edwardsiella_ictaluri	Reduced_virulence	48.7	920	415	12	63	977	12	879	0	811
g31.t1	Cryptococcus_neoformans	Reduced_virulence	57.54	723	261	9	25	709	111	825	0	806
g2449.t1	Magnaporthe_oryzae	Reduced_virulence	47.92	891	397	17	497	1322	692	1580	0	806
g1141.t1	Gibberella_zeae_related:_Fusarium_graminearum	Reduced_virulence	36.83	1260	657	27	144	1389	191	1325	0	756
g762.t1	Gibberella_zeae_related:_Fusarium_graminearum	Reduced_virulence	27.37	1860	1211	36	696	2493	708	2489	0	684
g330.t1	Gibberella_zeae_related:_Fusarium_graminearum	Reduced_virulence	61.83	524	175	6	97	597	155	676	0	657
g3059.t1	Gibberella_zeae_related:_Fusarium_graminearum	Reduced_virulence	40.88	844	415	13	18	851	120	889	0	649
g13931.t1	Wangiella_Exophiala_dermatitidis	Reduced_virulence	50	618	278	11	35	634	159	763	2e-171	596
g1655.t1	Gibberella_zeae_related:_Fusarium_graminearum	Reduced_virulence	68.33	420	94	6	386	771	6	420	3e-163	569
g1684.t1	Gibberella_zeae_related:_Fusarium_graminearum	Reduced_virulence	59.81	423	159	4	1365	1786	875	1287	5e-162	566
g1596.t1	Gibberella_zeae_related:_Fusarium_graminearum	Reduced_virulence	68.59	382	109	3	23	397	17	394	2e-158	552
g1260.t1	Gibberella_zeae_related:_Fusarium_graminearum	Reduced_virulence	58.17	502	162	11	197	686	144	609	5e-158	551
g6797.t1	Gibberella_zeae_related:_Fusarium_graminearum	Reduced_virulence	51.92	522	228	6	18	519	117	635	5e-153	535
g9561.t1	Gibberella_zeae_related:_Fusarium_graminearum	Reduced_virulence	78.03	305	65	1	8	310	5	309	1e-150	526
g1858.t1	Magnaporthe_oryzae_related:_Magnaporthe_grisea	Reduced_virulence	41.27	710	356	19	11	706	21	683	3e-137	483
g669.t1	Magnaporthe_oryzae_related:_Magnaporthe_grisea	Reduced_virulence	45.65	609	206	15	1079	1595	726	1301	4e-133	471
g9677.t1	Gibberella_zeae_related:_Fusarium_graminearum	Reduced_virulence	38.91	771	390	21	68	824	165	868	5e-133	470
g7309.t1	Gibberella_zeae_related:_Fusarium_graminearum	Reduced_virulence	37.73	758	359	22	1	668	1	735	4e-127	450
g4671.t1	Magnaporthe_oryzae_related:_Magnaporthe_grisea	Reduced_virulence	37.66	701	405	9	842	1529	1057	1738	2e-126	448
g7032.t1	Gibberella_zeae_related:_Fusarium_graminearum	Reduced_virulence	65.91	308	87	4	1	291	1	307	3e-118	418
g11264.t1	Gibberella_zeae_related:_Fusarium_graminearum	Reduced_virulence	61.73	324	121	1	23	343	21	344	4e-118	418
g445.t1	Magnaporthe_oryzae_related:_Magnaporthe_grisea	Reduced_virulence	34.5	832	438	29	4	783	3	779	3e-114	406
g2967.t1	Magnaporthe_oryzae_related:_Magnaporthe_grisea	Reduced_virulence	56.88	385	138	8	37	399	29	407	1e-112	400
g9194.t1	Gibberella_zeae_related:_Fusarium_graminearum	Reduced_virulence	52.74	347	146	5	364	705	412	745	3e-112	399
g4975.t1	Magnaporthe_oryzae_related:_Magnaporthe_grisea	Reduced_virulence	63.91	302	102	2	22	321	34	330	1e-110	393
g7369.t1	Magnaporthe_oryzae_related:_Magnaporthe_grisea	Reduced_virulence	62.63	297	109	1	22	316	34	330	4e-110	391
g7787.t1	Gibberella_zeae_related:_Fusarium_graminearum	Reduced_virulence	33.46	771	430	18	12	747	158	880	2e-108	388
g9853.t1	Magnaporthe_oryzae_related:_Magnaporthe_grisea	Reduced_virulence	60.93	302	111	2	22	321	34	330	2e-108	385
g515.t1	Gibberella_zeae_related:_Fusarium_graminearum	Reduced_virulence	48.51	437	143	8	4	392	21	423	5e-107	381
g3753.t1	Gibberella_zeae_related:_Fusarium_graminearum	Reduced_virulence	53.53	312	142	3	757	1067	398	707	6e-102	366
g13436.t1	Gibberella_zeae_related:_Fusarium_graminearum	Reduced_virulence	39.56	546	287	10	10	519	51	589	6e-102	365
g5280.t1	Gibberella_zeae_related:_Fusarium_graminearum	Reduced_virulence	35.99	664	302	19	140	700	108	751	1e-99	357
g6468.t1	Magnaporthe_oryzae_related:_Magnaporthe_grisea	Reduced_virulence	58.56	292	114	2	29	313	39	330	5e-100	357
g186.t1	Gibberella_zeae_related:_Fusarium_graminearum	Reduced_virulence	43.42	479	175	10	53	477	130	566	1e-98	354
g8968.t1	Magnaporthe_oryzae_related:_Magnaporthe_grisea	Reduced_virulence	87.89	190	22	1	3	191	5	194	3e-96	344
g2667.t1	Gibberella_zeae_related:_Fusarium_graminearum	Reduced_virulence	39.5	519	246	16	57	568	20	477	1e-93	337
g2108.t1	Gibberella_zeae_related:_Fusarium_graminearum	Reduced_virulence	39.53	430	172	7	658	1080	472	820	1e-86	315
g7020.t1	Gibberella_zeae_related:_Fusarium_graminearum	Reduced_virulence	31.26	854	399	25	1	775	60	804	1e-82	301
g848.t1	Gibberella_zeae_related:_Fusarium_graminearum	Reduced_virulence	51.19	295	125	3	63	351	17	298	9e-82	298
g11499.t1	Gibberella_zeae_related:_Fusarium_graminearum	Reduced_virulence	33.9	534	281	10	39	557	19	495	1e-76	281
g708.t1	Gibberella_zeae_related:_Fusarium_graminearum	Reduced_virulence	26.34	1044	633	26	1	950	53	1054	5e-76	280
g7441.t1	Gibberella_zeae_related:_Fusarium_graminearum	Reduced_virulence	38.85	453	205	13	369	798	172	575	8e-73	271
g12885.t1	Gibberella_zeae_related:_Fusarium_graminearum	Reduced_virulence	32.91	547	286	11	39	574	19	495	2e-73	271
g13638.t1	Gibberella_zeae_related:_Fusarium_graminearum	Reduced_virulence	34.71	556	244	16	25	520	172	668	3e-73	270
g14084.t1	Gibberella_zeae_related:_Fusarium_graminearum	Reduced_virulence	39.46	370	183	11	38	382	118	471	3e-72	266
g6856.t1	Gibberella_zeae_related:_Fusarium_graminearum	Reduced_virulence	33.57	563	296	16	9	533	17	539	5e-71	265
g8952.t1	Gibberella_zeae_related:_Fusarium_graminearum	Reduced_virulence	45.37	313	140	7	350	651	46	338	1e-70	261
g10412.t1	Gibberella_zeae_related:_Fusarium_graminearum	Reduced_virulence	44.32	352	121	10	69	355	119	460	6e-71	261
g1981.t1	Gibberella_zeae_related:_Fusarium_graminearum	Reduced_virulence	37.42	473	199	12	16	469	95	489	6e-69	256
g2777.t1	Gibberella_zeae_related:_Fusarium_graminearum	Reduced_virulence	43.73	295	145	5	4	294	40	317	5e-67	250
g6955.t1	Gibberella_zeae_related:_Fusarium_graminearum	Reduced_virulence	44.4	259	128	4	295	552	250	493	1e-65	244
g9788.t1	Gibberella_zeae_related:_Fusarium_graminearum	Reduced_virulence	34.68	421	210	7	20	404	81	472	4e-65	242
g8999.t1	Magnaporthe_oryzae_related:_Magnaporthe_grisea	Reduced_virulence	32.2	615	333	13	402	944	319	921	1e-63	239
g9942.t1	Magnaporthe_oryzae_related:_Magnaporthe_grisea	Reduced_virulence	32.19	612	331	13	380	919	319	918	3e-63	237
g1341.t1	Gibberella_zeae_related:_Fusarium_graminearum	Reduced_virulence	56.74	215	86	2	1	213	1	210	1e-61	231
g9283.t1	Magnaporthe_oryzae_related:_Magnaporthe_grisea	Reduced_virulence	40.69	349	145	6	7	298	126	469	6e-62	231
g3718.t1	Magnaporthe_oryzae_related:_Magnaporthe_grisea	Reduced_virulence	37.5	432	204	14	23	402	36	453	3e-61	229
g8911.t1	Gibberella_zeae_related:_Fusarium_graminearum	Reduced_virulence	33.97	368	191	6	253	620	967	1282	3e-60	227
g8389.t1	Nectria_haematococca_related:_Fusarium_solani	Reduced_virulence	51.14	219	103	2	38	255	18	233	5e-60	224
g1907.t1	Gibberella_zeae_related:_Fusarium_graminearum	Reduced_virulence	37.54	301	179	4	15	314	272	564	1e-58	221
g3971.t1	Nectria_haematococca_related:_Fusarium_solani	Reduced_virulence	49.78	223	100	3	48	265	18	233	3e-58	218
g6171.t1	Nectria_haematococca_related:_Fusarium_solani	Reduced_virulence	50.23	219	105	2	38	255	18	233	1e-57	216
g15.t1	Gibberella_zeae_related:_Fusarium_graminearum	Reduced_virulence	35.75	372	185	6	23	383	16	344	1e-56	214
g3464.t1	Magnaporthe_oryzae_related:_Magnaporthe_grisea	Reduced_virulence	63.52	159	55	1	2	157	5	163	3e-57	214
g6001.t1	Magnaporthe_oryzae_related:_Magnaporthe_grisea	Reduced_virulence	37.35	431	197	11	13	380	29	449	1e-56	214
g6403.t1	Gibberella_zeae_related:_Fusarium_graminearum	Reduced_virulence	37.5	312	175	8	78	376	167	471	1e-56	214
g12985.t1	Nectria_haematococca_related:_Fusarium_solani	Reduced_virulence	50.94	212	100	2	38	248	18	226	6e-57	214
g6588.t1	Nectria_haematococca_related:_Fusarium_solani	Reduced_virulence	49.32	219	107	2	38	255	18	233	1e-56	213
g10729.t1	Magnaporthe_oryzae_related:_Magnaporthe_grisea	Reduced_virulence	41.05	363	167	9	59	377	90	449	3e-56	213
g10173.t1	Magnaporthe_oryzae_related:_Magnaporthe_grisea	Reduced_virulence	41.05	363	167	9	59	377	90	449	4e-56	212
g13231.t1	Nectria_haematococca_related:_Fusarium_solani	Reduced_virulence	49.32	219	107	2	7	224	18	233	2e-56	212
g13460.t1	Nectria_haematococca_related:_Fusarium_solani	Reduced_virulence	50	222	104	3	38	258	18	233	3e-56	212
g5503.t1	Nectria_haematococca_related:_Fusarium_solani	Reduced_virulence	46.03	239	116	3	16	253	7	233	5e-56	211
g2834.t1	Gibberella_zeae_related:_Fusarium_graminearum	Reduced_virulence	53.63	179	80	2	1389	1565	110	287	7e-55	210
g5999.t1	Magnaporthe_oryzae_related:_Magnaporthe_grisea	Reduced_virulence	38.07	394	191	10	17	357	56	449	3e-55	209
g7587.t1	Nectria_haematococca_related:_Fusarium_solani	Reduced_virulence	47.49	219	111	2	36	253	18	233	2e-55	209
g10171.t1	Magnaporthe_oryzae_related:_Magnaporthe_grisea	Reduced_virulence	39.07	389	192	11	834	1177	61	449	2e-54	209
g10727.t1	Magnaporthe_oryzae_related:_Magnaporthe_grisea	Reduced_virulence	38.56	389	194	11	853	1196	61	449	1e-53	206
g12754.t1	Nectria_haematococca_related:_Fusarium_solani	Reduced_virulence	47.95	219	110	2	46	263	18	233	1e-54	206
g7801.t1	Nectria_haematococca_related:_Fusarium_solani	Reduced_virulence	49.52	210	102	2	38	246	18	224	3e-54	205
g2277.t1	Gibberella_zeae_related:_Fusarium_graminearum	Reduced_virulence	55.14	185	73	4	64	246	20	196	4e-53	203
g4109.t1	Nectria_haematococca_related:_Fusarium_solani	Reduced_virulence	48.57	210	104	2	38	246	18	224	6e-53	202
g13872.t1	Magnaporthe_oryzae_related:_Magnaporthe_grisea	Reduced_virulence	59.06	171	63	2	1	164	160	330	2e-53	202
g822.t1	Gibberella_zeae_related:_Fusarium_graminearum	Reduced_virulence	40.98	266	137	6	28	276	132	394	5e-53	201
g11253.t1	Magnaporthe_oryzae_related:_Magnaporthe_grisea	Reduced_virulence	34.5	400	208	7	417	809	12	364	4e-52	200
g4718.t1	Magnaporthe_oryzae_related:_Magnaporthe_grisea	Reduced_virulence	37.96	353	180	9	69	391	106	449	6e-52	198
g11662.t1	Gibberella_zeae_related:_Fusarium_graminearum	Reduced_virulence	36.22	392	182	12	576	943	601	948	3e-51	197
g5991.t1	Gibberella_zeae_related:_Fusarium_graminearum	Reduced_virulence	45.93	209	101	3	653	858	1534	1733	8e-51	196
g3994.t1	Nectria_haematococca_related:_Fusarium_solani	Reduced_virulence	50	212	98	4	26	232	25	233	2e-51	195
g6000.t1	Magnaporthe_oryzae_related:_Magnaporthe_grisea	Reduced_virulence	35.5	431	203	13	13	378	29	449	3e-50	192
g4007.t1	Nectria_haematococca_related:_Fusarium_solani	Reduced_virulence	47.39	211	100	3	37	238	18	226	1e-49	190
g12555.t1	Gibberella_zeae_related:_Fusarium_graminearum	Reduced_virulence	49	200	74	4	802	995	562	739	9e-49	190
g6029.t1	Nectria_haematococca_related:_Fusarium_solani	Reduced_virulence	40.91	220	128	2	12	230	8	226	1e-48	189
g7412.t1	Nectria_haematococca_related:_Fusarium_solani	Reduced_virulence	47.49	219	102	6	25	234	3	217	1e-47	183
g4720.t1	Magnaporthe_oryzae_related:_Magnaporthe_grisea	Reduced_virulence	36.49	359	185	8	73	399	104	451	4e-47	182
g8586.t1	Magnaporthe_oryzae_related:_Magnaporthe_grisea	Reduced_virulence	48.23	226	97	3	1	206	225	450	8e-46	177
g12577.t1	Nectria_haematococca_related:_Fusarium_solani	Reduced_virulence	42.92	219	107	3	46	249	18	233	7e-45	174
g9765.t1	Nectria_haematococca_related:_Fusarium_solani	Reduced_virulence	51.18	211	74	8	369	558	27	229	7e-44	172
g4101.t1	Magnaporthe_oryzae_related:_Magnaporthe_grisea	Reduced_virulence	37.2	250	152	4	6	254	18	263	3e-43	169
g647.t1	Gibberella_zeae_related:_Fusarium_graminearum	Reduced_virulence	34.94	312	150	6	34	345	38	296	3e-42	167
g4980.t1	Nectria_haematococca_related:_Fusarium_solani	Reduced_virulence	38.82	237	122	4	47	281	18	233	2e-42	166
g133.t1	Gibberella_zeae_related:_Fusarium_graminearum	Reduced_virulence	30.11	435	204	10	18	354	14	446	7e-42	165
g2778.t1	Gibberella_zeae_related:_Fusarium_graminearum	Reduced_virulence	41.29	201	105	4	344	536	438	633	7e-41	162
g10558.t1	Magnaporthe_oryzae_related:_Magnaporthe_grisea	Reduced_virulence	31.63	313	199	6	2	310	9	310	7e-41	161
g391.t1	Nectria_haematococca_related:_Fusarium_solani	Reduced_virulence	68.38	117	34	2	44	158	27	142	9e-40	159
g11308.t1	Magnaporthe_oryzae_related:_Magnaporthe_grisea	Reduced_virulence	32.32	297	192	5	20	315	22	310	1e-39	157
g1604.t1	Gibberella_zeae_related:_Fusarium_graminearum	Reduced_virulence	35.95	242	152	2	62	303	59	297	2e-39	156
g10562.t1	Magnaporthe_oryzae_related:_Magnaporthe_grisea	Reduced_virulence	30.54	298	186	5	13	300	21	307	3e-39	156
g11311.t1	Magnaporthe_oryzae_related:_Magnaporthe_grisea	Reduced_virulence	32.97	276	168	5	13	276	21	291	3e-39	156
g4184.t1	Nectria_haematococca_related:_Fusarium_solani	Reduced_virulence	40.38	208	116	4	37	243	24	224	5e-39	155
g10555.t1	Magnaporthe_oryzae_related:_Magnaporthe_grisea	Reduced_virulence	30.92	304	199	6	13	312	21	317	4e-39	155
g5804.t1	Nectria_haematococca_related:_Fusarium_solani	Reduced_virulence	47.37	190	88	7	6	190	46	228	8e-39	153
g11306.t1	Magnaporthe_oryzae_related:_Magnaporthe_grisea	Reduced_virulence	30.13	312	196	7	13	313	21	321	2e-38	153
g10122.t1	Gibberella_zeae_related:_Fusarium_graminearum	Reduced_virulence	33.33	264	159	2	49	299	37	296	6e-38	151
g9033.t1	Magnaporthe_oryzae_related:_Magnaporthe_grisea	Reduced_virulence	35.86	251	156	4	15	264	22	268	1e-37	150
g7698.t1	Nectria_haematococca_related:_Fusarium_solani	Reduced_virulence	44.94	178	92	4	55	228	27	202	5e-37	148
g5515.t1	Gibberella_zeae_related:_Fusarium_graminearum	Reduced_virulence	42.65	211	110	3	25	228	13	219	1e-36	147
g4098.t1	Magnaporthe_oryzae_related:_Magnaporthe_grisea	Reduced_virulence	33.98	256	162	5	8	262	21	270	3e-36	146
g9034.t1	Magnaporthe_oryzae_related:_Magnaporthe_grisea	Reduced_virulence	34.65	254	160	5	22	274	22	270	3e-36	146
g10557.t1	Magnaporthe_oryzae_related:_Magnaporthe_grisea	Reduced_virulence	33.33	234	152	3	10	242	21	251	2e-36	146
g11309.t1	Magnaporthe_oryzae_related:_Magnaporthe_grisea	Reduced_virulence	29.75	316	207	7	2	308	8	317	1e-35	144
g6266.t1	Magnaporthe_oryzae_related:_Magnaporthe_grisea	Reduced_virulence	54.4	125	50	1	11	135	8	125	1e-35	142
g8243.t1	Magnaporthe_oryzae_related:_Magnaporthe_grisea	Reduced_virulence	54.4	125	50	1	11	135	8	125	1e-35	142
g11310.t1	Magnaporthe_oryzae_related:_Magnaporthe_grisea	Reduced_virulence	30.42	286	180	6	18	293	9	285	1e-34	141
g372.t1	Magnaporthe_oryzae_related:_Magnaporthe_grisea	Reduced_virulence	26.97	445	277	11	1	403	21	459	6e-34	140
g6134.t1	Gibberella_zeae_related:_Fusarium_graminearum	Reduced_virulence	38.68	212	102	5	6	198	29	231	6e-34	140
g11095.t1	Magnaporthe_oryzae_related:_Magnaporthe_grisea	Reduced_virulence	31.72	372	203	11	99	444	106	452	5e-34	139
g10563.t1	Magnaporthe_oryzae_related:_Magnaporthe_grisea	Reduced_virulence	30.8	276	178	4	28	293	19	291	1e-33	138
g9751.t1	Nectria_haematococca_related:_Fusarium_solani	Reduced_virulence	26.52	396	265	11	30	416	16	394	3e-33	136
g7574.t1	Nectria_haematococca_related:_Fusarium_solani	Reduced_virulence	26.52	396	264	12	30	415	16	394	2e-32	134
g9032.t1	Magnaporthe_oryzae_related:_Magnaporthe_grisea	Reduced_virulence	32.75	284	181	6	12	290	21	299	1e-32	134
g7153.t1	Magnaporthe_oryzae_related:_Magnaporthe_grisea	Reduced_virulence	32.53	375	202	12	11	334	30	404	2e-32	133
g6780.t1	Magnaporthe_oryzae_related:_Magnaporthe_grisea	Reduced_virulence	40.86	186	98	5	23	208	314	487	3e-32	132
g8447.t1	Magnaporthe_oryzae_related:_Magnaporthe_grisea	Reduced_virulence	30.56	301	178	7	6	299	617	893	3e-32	132
g9112.t1	Gibberella_zeae_related:_Fusarium_graminearum	Reduced_virulence	54.62	119	49	2	1	115	222	339	6e-32	131
g10810.t1	Gibberella_zeae_related:_Fusarium_graminearum	Reduced_virulence	54.62	119	49	2	1	115	222	339	6e-32	131
g10451.t1	Magnaporthe_oryzae_related:_Magnaporthe_grisea	Reduced_virulence	34.07	273	151	7	92	352	113	368	2e-31	130
g10370.t1	Candida_albicans	Reduced_virulence	37.69	1170	636	18	16	1106	450	1605	0	788
g6570.t1	Cryptococcus_neoformans	Reduced_virulence	69.47	547	155	2	4	550	10	544	0	780
g6613.t1	Magnaporthe_oryzae	Reduced_virulence	42.18	998	539	10	480	1444	164	1156	0	780
g8008.t1	Candida_albicans	Reduced_virulence	37.8	1156	629	18	16	1095	450	1591	0	780
g8314.t1	Cryptococcus_neoformans	Reduced_virulence	59.86	715	216	10	1	647	1	712	0	780
g13354.t1	Fusarium_graminearum	Reduced_virulence	45.1	1020	463	21	118	1098	172	1133	0	778
g11018.t1	Magnaporthe_oryzae	Reduced_virulence	42.6	946	508	8	167	1082	164	1104	0	753
g8241.t1	Magnaporthe_oryzae	Reduced_virulence	42.35	961	516	11	415	1342	201	1156	0	749
g8728.t1	Magnaporthe_oryzae	Reduced_virulence	43.75	912	477	7	79	957	163	1071	0	747
g9833.t1	Magnaporthe_oryzae	Reduced_virulence	43.28	952	497	16	1	917	209	1152	0	734
g8016.t1	Magnaporthe_oryzae	Reduced_virulence	43.03	1004	529	16	580	1548	154	1149	0	731
g4944.t1	Magnaporthe_oryzae	Reduced_virulence	42.8	1007	527	16	68	1036	154	1149	0	730
g13091.t1	Magnaporthe_oryzae	Reduced_virulence	42.93	1004	530	15	68	1036	154	1149	0	725
g11903.t1	Magnaporthe_oryzae	Reduced_virulence	42.74	1006	529	16	68	1036	154	1149	0	724
g13548.t1	Magnaporthe_oryzae	Reduced_virulence	41.88	998	502	12	347	1270	163	1156	0	713
g5563.t1	Fusarium_oxysporum	Reduced_virulence	50.28	724	324	12	410	1113	254	961	0	711
g3611.t1	Aspergillus_fumigatus	Reduced_virulence	60.65	615	218	10	1	602	1	604	0	707
g663.t1	Cryptococcus_neoformans	Reduced_virulence	61.86	603	187	10	122	685	37	635	0	705
g6214.t1	Magnaporthe_oryzae	Reduced_virulence	42.94	885	465	12	1	854	209	1084	0	701
g5833.t1	Magnaporthe_oryzae	Reduced_virulence	41.62	1002	511	14	1077	2010	154	1149	0	697
g8886.t1	Magnaporthe_oryzae	Reduced_virulence	39.2	1000	519	11	480	1397	164	1156	0	697
g569.t1	Ustilago_maydis	Reduced_virulence	75.16	455	103	4	9	457	107	557	0	692
g13799.t1	Fusarium_oxysporum	Reduced_virulence	53.88	618	268	5	1	612	396	1002	0	692
g9091.t1	Magnaporthe_oryzae	Reduced_virulence	41.65	1006	515	17	68	1011	154	1149	0	687
g1873.t1	Candida_albicans	Reduced_virulence	46.77	759	365	9	6	747	27	763	0	686
g5167.t1	Magnaporthe_oryzae	Reduced_virulence	40.32	997	495	11	492	1391	163	1156	0	686
g12074.t1	Magnaporthe_oryzae	Reduced_virulence	40.46	954	517	14	1	915	209	1150	0	684
g6317.t1	Cryptococcus_neoformans	Reduced_virulence	57.89	589	219	9	13	590	20	590	0	683
g9837.t1	Fusarium_graminearum	Reduced_virulence	72.61	449	113	3	13	457	26	468	0	680
g10296.t1	Fusarium_graminearum	Reduced_virulence	72.61	449	113	3	13	457	26	468	0	680
g1676.t1	Candida_albicans	Reduced_virulence	56.88	552	220	6	692	1227	591	1140	0	674
g5168.t1	Magnaporthe_oryzae	Reduced_virulence	39.38	970	494	11	464	1347	164	1125	0	667
g206.t1	Candida_albicans	Reduced_virulence	47.96	784	382	10	142	913	11	780	0	666
g2391.t1	Cryptococcus_neoformans	Reduced_virulence	75.24	420	100	2	1	419	1	417	0	666
g5051.t1	Magnaporthe_oryzae	Reduced_virulence	40.69	951	483	17	1	877	209	1152	0	662
g9004.t1	Cryptococcus_neoformans	Reduced_virulence	86.26	364	43	2	3	361	4	365	0	660
g9947.t1	Cryptococcus_neoformans	Reduced_virulence	86.26	364	43	2	3	361	4	365	0	660
g11945.t1	Magnaporthe_oryzae	Reduced_virulence	45.08	803	418	7	67	850	153	951	0	658
g4232.t1	Ustilago_maydis	reduced_virulence	55.05	654	225	14	49	661	119	744	0	649
g9695.t1	Leptosphaeria_maculans	Reduced_virulence	58.87	547	208	5	1	544	4	536	0	648
g4030.t1	Candida_albicans	Reduced_virulence	30.37	1419	848	27	90	1418	233	1601	0	640
g11170.t1	Cochliobolus_carbonum	Reduced_virulence	36.07	1059	545	18	1	938	340	1387	0	640
g9512.t1	Magnaporthe_oryzae	Reduced_virulence	38.69	915	476	10	469	1303	164	1073	0	639
g2266.t1	Candida_albicans	Reduced_virulence	41.23	827	422	14	100	890	44	842	0	632
g12422.t1	Magnaporthe_oryzae	Reduced_virulence	41.7	880	452	13	68	900	154	1019	0	632
g9372.t1	Aspergillus_fumigatus	Reduced_virulence	55.07	601	246	6	6	593	14	603	0	631
g1078.t1	Botrytis_cinerea	Reduced_virulence	52.5	581	234	7	1	567	1	553	3e-174	605
g9503.t1	Candida_albicans	Reduced_virulence	31.03	1315	725	25	510	1714	361	1603	8e-174	605
g8437.t1	Cryptococcus_neoformans	Reduced_virulence	72.17	406	111	1	1	406	1	404	3e-172	599
g3354.t1	Magnaporthe_oryzae	Reduced_virulence	77.6	375	82	2	20	392	19	393	1e-168	586
g2900.t1	Cryptococcus_gattii	Reduced_virulence	75.75	367	84	2	5	369	6	369	5e-167	581
g3997.t1	Candida_albicans	Reduced_virulence	28.82	1381	750	28	402	1702	379	1606	3e-166	580
g5900.t1	Ustilago_maydis	Reduced_virulence	55.35	533	209	8	428	944	661	1180	6e-164	572
g10256.t1	Cryptococcus_neoformans	Reduced_virulence	48.68	684	268	15	153	810	20	646	5e-164	572
g578.t1	Cryptococcus_neoformans	Reduced_virulence	73.35	379	97	2	4	382	3	377	6e-164	570
g2929.t1	Cryptococcus_neoformans	Reduced_virulence	77.52	347	77	1	8	354	87	432	2e-163	568
g3041.t1	Ustilago_maydis	Reduced_virulence	62.42	463	142	7	467	897	381	843	2e-162	567
g12048.t1	Colletotrichum_gloeosporioides_f._sp._aeschynomenes	Reduced_virulence	40.9	709	405	7	2	703	26	727	7e-161	561
g14125.t1	Colletotrichum_gloeosporioides_f._sp._aeschynomenes	Reduced_virulence	42.26	672	373	7	18	675	29	699	2e-159	556
g14250.t1	Cochliobolus_sativus	Reduced_virulence	56.97	495	196	8	143	632	10	492	2e-159	556
g12047.t1	Colletotrichum_gloeosporioides_f._sp._aeschynomenes	Reduced_virulence	40.17	697	390	5	9	682	35	727	4e-158	552
g1342.t1	Candida_albicans	Reduced_virulence	30.13	1334	781	34	180	1421	327	1601	6e-157	549
g10010.t1	Magnaporthe_oryzae	Reduced_virulence	44.16	693	358	7	87	757	154	839	5e-157	549
g12039.t1	Cochliobolus_sativus	Reduced_virulence	43.71	684	343	14	2	666	496	1156	2e-157	549
g2386.t1	Candida_albicans	Reduced_virulence	29.05	1432	811	38	39	1388	295	1603	3e-156	547
g1548.t1	Aspergillus_fumigatus	Reduced_virulence	58.15	454	181	4	8	458	18	465	2e-156	546
g13688.t1	Colletotrichum_gloeosporioides_f._sp._aeschynomenes	Reduced_virulence	43.71	652	357	6	1	643	83	733	5e-155	541
g7685.t1	Candida_albicans	Reduced_virulence	55.95	479	200	5	15	485	5	480	4e-154	538
g934.t1	Xanthomonas_oryzae_pv._Oryzicola	Reduced_virulence	50.93	589	227	13	340	913	20	561	4e-153	536
g13236.t1	Aspergillus_fumigatus	Reduced_virulence	46.92	633	267	13	2	594	301	904	4e-152	532
g3375.t1	Saccharomyces_cerevisiae	Reduced_virulence	54.82	498	193	7	1	474	1	490	2e-150	526
g1606.t1	Fusarium_oxysporum	Reduced_virulence	55.73	454	200	1	94	546	14	467	1e-149	524
g8280.t1	Sclerotinia_sclerotiorum_	Reduced_virulence	46.71	578	296	7	1	569	61	635	2e-148	520
g195.t1	Candida_albicans	Reduced_virulence	27.2	1478	847	28	30	1385	233	1603	1e-147	518
g813.t1	Colletotrichum_gloeosporioides	Reduced_virulence	48.61	541	251	7	108	632	91	620	9e-148	518
g1002.t1	Candida_albicans	Reduced_virulence	34.91	991	520	23	7	987	27	902	2e-147	517
g8369.t1	Cochliobolus_sativus	Reduced_virulence	42.43	667	342	14	482	1129	513	1156	2e-147	517
g2626.t1	Saccharomyces_cerevisiae	Reduced_virulence	46.67	570	269	10	726	1289	437	977	9e-145	509
g5978.t1	Cladosporium_fulvum	Reduced_virulence	42.3	643	316	12	4	596	3	640	5e-145	508
g5050.t1	Cladosporium_fulvum	Reduced_virulence	42.97	640	310	13	7	596	6	640	1e-141	497
g7679.t1	Candida_albicans	Reduced_virulence	29.56	1174	697	25	272	1334	452	1606	3e-140	493
g8943.t1	Colletotrichum_gloeosporioides	Reduced_virulence	41.69	626	321	7	103	687	22	644	3e-140	493
g4842.t1	Colletotrichum_gloeosporioides	Reduced_virulence	47.39	517	251	6	121	621	91	602	2e-139	490
g4341.t1	Aspergillus_fumigatus	Reduced_virulence	53.63	468	206	8	3	462	1	465	8e-139	487
g8945.t1	Colletotrichum_gloeosporioides	Reduced_virulence	44.55	541	276	6	127	654	89	618	6e-136	479
g9732.t1	Magnaporthe_oryzae	Reduced_virulence	44.67	600	310	5	461	1042	154	749	4e-136	479
g879.t1	Cryptococcus_neoformans	Reduced_virulence	50.91	493	200	7	88	544	5	491	8e-136	478
g327.t1	Ustilago_maydis	Reduced_virulence	42.52	675	283	17	6	659	4	594	2e-135	477
g3973.t1	Magnaporthe_oryzae	Reduced_virulence	44.08	574	291	8	22	593	1	546	2e-135	477
g2611.t1	Aspergillus_fumigatus	Reduced_virulence	46.35	520	261	6	11	515	6	522	7e-135	476
g1273.t1	Candida_albicans	Reduced_virulence	56.93	404	148	6	71	451	86	486	2e-134	474
g10887.t1	Colletotrichum_gloeosporioides	Reduced_virulence	47.07	478	238	4	152	617	91	565	5e-134	472
g1850.t1	Colletotrichum_gloeosporioides_f._sp._aeschynomenes	Reduced_virulence	35.81	673	419	7	226	892	62	727	3e-133	470
g7862.t1	Colletotrichum_gloeosporioides	Reduced_virulence	47.07	478	238	4	82	547	91	565	2e-133	470
g512.t1	Cochliobolus_carbonum	Reduced_virulence	57.53	365	153	1	17	381	25	387	2e-133	469
g9278.t1	Magnaporthe_oryzae	Reduced_virulence	39.91	669	369	9	4	642	492	1157	4e-133	469
g10963.t1	Aspergillus_fumigatus	Reduced_virulence	46.93	505	251	6	11	500	6	508	4e-132	467
g7541.t1	Magnaporthe_oryzae	Reduced_virulence	40.44	680	356	9	592	1231	143	813	6e-132	466
g4709.t1	Colletotrichum_gloeosporioides_f._sp._aeschynomenes	Reduced_virulence	36.99	730	427	15	66	790	26	727	9e-129	455
g8944.t1	Colletotrichum_gloeosporioides	Reduced_virulence	44.47	515	270	5	153	655	92	602	8e-129	455
g13635.t1	Candida_albicans	Reduced_virulence	50.12	419	207	2	114	532	164	580	9e-129	454
g12603.t1	Magnaporthe_oryzae	Reduced_virulence	43.63	573	299	7	50	603	164	731	2e-128	453
g13376.t1	Magnaporthe_oryzae	Reduced_virulence	50.21	468	232	1	50	516	164	631	1e-128	453
g13180.t1	Magnaporthe_oryzae	Reduced_virulence	44.44	558	286	7	1	539	209	761	5e-128	451
g1852.t1	Cryptococcus_neoformans	Reduced_virulence	64.2	338	94	2	44	354	189	526	2e-127	449
g4230.t1	Claviceps_purpurea	Reduced_virulence	57.52	379	155	4	62	439	6	379	7e-127	448
g10343.t1	Magnaporthe_oryzae	Reduced_virulence	49.68	465	234	0	87	551	154	618	5e-125	442
g10484.t1	Magnaporthe_oryzae	Reduced_virulence	40.78	586	304	5	382	933	45	621	2e-124	441
g2999.t1	Candida_glabrata	Reduced_virulence	50.9	444	209	7	1	437	139	580	1e-124	440
g3273.t1	Saccharomyces_cerevisiae	Reduced_virulence	58.72	390	133	6	1	389	1	363	9e-125	440
g7712.t1	Candida_albicans	Reduced_virulence	37.64	712	362	24	825	1506	744	1403	1e-123	438
g7696.t1	Colletotrichum_gloeosporioides	Reduced_virulence	56.17	381	157	2	70	449	1	372	2e-123	436
g11639.t1	Magnaporthe_oryzae	Reduced_virulence	41.34	566	313	5	451	999	299	862	8e-123	435
g7014.t1	Cryptococcus_neoformans	Reduced_virulence	35.04	779	421	19	5	724	37	789	6e-122	432
g13617.t1	Cladosporium_fulvum	Reduced_virulence	38.68	636	321	10	7	574	6	640	1e-121	431
g5622.t1	Sclerotinia_sclerotiorum_	Reduced_virulence	39.05	612	340	14	25	633	65	646	2e-120	427
g2613.t1	Candida_albicans	Reduced_virulence	40.03	612	308	8	1	603	1	562	4e-120	426
g9082.t1	Cladosporium_fulvum	Reduced_virulence	53.35	388	174	4	11	393	4	389	8e-120	424
g9900.t1	Ustilago_maydis	Reduced_virulence	74.23	260	67	0	227	486	326	585	2e-119	422
g6933.t1	Magnaporthe_oryzae	Reduced_virulence	40	600	305	7	68	617	154	748	3e-118	419
g13901.t1	Colletotrichum_gloeosporioides_f._sp._aeschynomenes	Reduced_virulence	44.15	496	270	5	1	490	83	577	2e-118	419
g2119.t1	Candida_albicans	Reduced_virulence	39.12	588	340	10	7	586	10	587	7e-118	418
g4697.t1	Ustilago_maydis	Reduced_virulence	45.61	524	191	14	207	668	65	556	1e-117	418
g8566.t1	Candida_glabrata	Reduced_virulence	47.8	477	219	9	45	499	90	558	6e-118	418
g6800.t1	Colletotrichum_gloeosporioides	Reduced_virulence	64.22	313	111	1	68	379	1	313	1e-116	413
g11605.t1	Magnaporthe_oryzae	Reduced_virulence	29.59	1024	581	25	1944	2953	252	1149	3e-115	412
g2137.t1	Bordetella_bronchiseptica	Reduced_virulence	37.04	791	452	16	71	836	66	835	1e-115	411
g6550.t1	Cryptococcus_neoformans	Reduced_virulence	52.41	435	172	8	5	409	4	433	2e-114	406
g563.t1	Candida_albicans	Reduced_virulence	60.07	298	119	0	103	400	17	314	2e-114	405
g2412.t1	Candida_glabrata	Reduced_virulence	40.9	555	259	14	43	575	48	555	5e-113	402
g1935.t1	Colletotrichum_gloeosporioides	Reduced_virulence	53.21	374	170	3	70	440	6	377	2e-112	400
g3382.t1	Candida_albicans	Reduced_virulence	56.97	330	140	2	42	370	89	417	2e-112	399
g5399.t1	Pseudomonas_aeruginosa	Reduced_virulence	47.03	404	212	2	305	708	150	551	6e-112	399
g7918.t1	Cladosporium_fulvum	Reduced_virulence	38.06	578	311	8	4	536	6	581	5e-111	397
g736.t1	Candida_albicans	Reduced_virulence	44.62	511	267	8	22	524	71	573	4e-111	395
g4157.t1	Magnaporthe_oryzae	Reduced_virulence	44.96	476	242	2	67	524	153	626	7e-111	395
g3825.t1	Ustilago_maydis	Reduced_virulence	49.36	472	131	11	11	391	62	516	1e-110	394
g5048.t1	Botrytis_cinerea	Reduced_virulence	31.95	914	451	25	208	1023	111	951	3e-110	394
g899.t1	Candida_albicans	Reduced_virulence	37.18	616	357	10	797	1391	997	1603	6e-110	393
g1161.t1	Edwardsiella_ictaluri	Reduced_virulence	39.55	584	301	14	79	643	31	581	5e-110	392
g11860.t1	Magnaporthe_oryzae	Reduced_virulence	47.71	436	228	0	87	522	154	589	8e-110	391
g4270.t1	Cochliobolus_carbonum	Reduced_virulence	64.53	265	94	0	23	287	61	325	8e-109	388
g4691.t1	Magnaporthe_oryzae	Reduced_virulence	45.36	463	225	5	394	837	151	604	9e-108	385
g4919.t1	Cryptococcus_neoformans	Reduced_virulence	53.2	359	135	6	27	374	54	390	3e-107	382
g7110.t1	Fusarium_graminearum	Reduced_virulence	44.24	443	245	2	28	469	152	593	4e-107	382
g3657.t1	Ustilago_maydis	Reduced_virulence	41.11	506	261	9	811	1282	898	1400	2e-106	381
g10219.t1	Fusarium_graminearum	Reduced_virulence	44.04	445	247	2	28	471	152	595	6e-107	381
g2304.t1	Cryptococcus_neoformans	Reduced_virulence	53.15	365	146	5	380	737	25	371	2e-106	380
g6944.t1	Magnaporthe_oryzae	Reduced_virulence	43.44	465	244	1	48	493	153	617	9e-106	377
g4690.t1	Cryptococcus_neoformans	Reduced_virulence	40.1	591	255	17	97	654	43	567	1e-104	375
g12821.t1	Magnaporthe_oryzae	Reduced_virulence	44.94	445	218	5	19	460	65	485	1e-104	374
g175.t1	Cryptococcus_neoformans	Reduced_virulence	36.96	579	321	9	328	877	193	756	3e-104	373
g2144.t1	Magnaporthe_oryzae	Reduced_virulence	39.63	535	265	9	21	518	37	550	7e-104	371
g6952.t1	Candida_albicans	Reduced_virulence	29.15	964	581	22	2438	3314	452	1400	7e-103	371
g7992.t1	Magnaporthe_oryzae	Reduced_virulence	44.27	445	221	5	384	825	65	485	3e-103	370
g3445.t1	Cochliobolus_carbonum	Reduced_virulence	39.19	546	256	11	12	501	59	584	1e-102	367
g5561.t1	Candida_albicans	Reduced_virulence	52.29	327	154	2	115	440	120	445	2e-102	366
g6440.t1	Candida_albicans	Reduced_virulence	33.97	677	322	14	57	730	702	1256	2e-101	364
g5530.t1	Candida_albicans	Reduced_virulence	53.47	331	138	5	104	427	134	455	8e-101	361
g13007.t1	Candida_albicans	Reduced_virulence	53.47	331	138	5	104	427	134	455	8e-101	361
g2088.t1	Candida_albicans	Reduced_virulence	35.15	643	379	16	811	1441	114	730	2e-99	358
g6067.t1	Trichoderma_virens	Reduced_virulence	46.99	415	202	5	43	444	20	429	2e-98	355
g3696.t1	Magnaporthe_oryzae	Reduced_virulence	50.68	367	144	5	13	344	12	376	7e-98	351
g12516.t1	Ustilago_maydis	Reduced_virulence	42.27	466	219	9	579	1034	131	556	9e-96	345
g2319.t1	Saccharomyces_cerevisiae	Reduced_virulence	43.02	451	221	4	8	458	38	452	6e-95	342
g10991.t1	Aspergillus_fumigatus	Reduced_virulence	41.15	503	233	11	347	820	615	1083	6e-95	342
g5489.t1	Aspergillus_fumigatus	Reduced_virulence	40.71	506	232	11	354	828	615	1083	1e-94	341
g7362.t1	Trichoderma_virens	Reduced_virulence	44.73	427	202	6	47	460	24	429	1e-94	341
g13087.t1	Aspergillus_fumigatus	Reduced_virulence	44.42	439	207	9	336	770	615	1020	3e-94	340
g10878.t1	Magnaporthe_oryzae	Reduced_virulence	40.29	489	256	6	1	454	209	696	6e-94	339
g2976.t1	Fusarium_oxysporum	Reduced_virulence	53.49	301	132	2	5	299	4	302	4e-94	338
g8229.t1	Magnaporthe_oryzae	Reduced_virulence	47.09	378	199	1	1	377	209	586	8e-94	337
g9725.t1	Candida_albicans	Reduced_virulence	32.58	663	347	15	1380	1983	982	1603	1e-92	336
g10043.t1	Cryptococcus_neoformans	Reduced_virulence	35.05	505	308	5	2	506	5	489	3e-93	336
g1931.t1	Salmonella_enterica_serovar_Typhimurium	Reduced_virulence	41.08	443	229	8	10	441	6	427	2e-92	333
g3228.t1	Candida_albicans	Reduced_virulence	38.36	524	303	9	21	537	69	579	6e-92	332
g2824.t1	Cryptococcus_neoformans	Reduced_virulence	34.3	516	327	7	17	530	2	507	2e-90	327
g2588.t1	Fusarium_oxysporum	Reduced_virulence	63.32	259	91	1	1	259	53	307	1e-90	326
g8080.t1	Cladosporium_fulvum	Reduced_virulence	39.4	467	255	9	5	445	4	468	7e-90	326
g13276.t1	Fusarium_oxysporum	Reduced_virulence	55.15	272	120	1	526	797	33	302	5e-89	323
g4259.t1	Fusarium_graminearum	Reduced_virulence	41.04	424	225	6	27	438	151	561	1e-88	322
g8493.t1	Candida_albicans	Reduced_virulence	37.73	546	279	12	712	1203	1042	1580	4e-88	321
g4735.t1	Botrytis_cinerea	Reduced_virulence	35.8	634	280	19	1	603	1	538	3e-88	320
g6776.t1	Fusarium_oxysporum	Reduced_virulence	51.01	296	138	2	3	291	4	299	1e-88	320
g1328.t1	Sclerotinia_sclerotiorum	Reduced_virulence	46.65	358	182	2	214	562	132	489	1e-87	318
g3325.t1	Magnaporthe_oryzae	Reduced_virulence	40.96	415	213	8	313	723	389	775	3e-87	317
g8946.t1	Trichoderma_virens	Reduced_virulence	41.4	413	205	5	103	504	44	430	8e-87	315
g1200.t1	Candida_albicans	Reduced_virulence	36.44	472	270	14	17	480	24	473	2e-86	313
g5697.t1	Candida_albicans	Reduced_virulence	51.78	309	130	4	6	298	19	324	1e-86	313
g10522.t1	Magnaporthe_oryzae	Reduced_virulence	44.77	373	206	0	61	433	147	519	5e-86	313
g7540.t1	Magnaporthe_oryzae	Reduced_virulence	38.93	447	253	8	995	1424	706	1149	5e-85	310
g1047.t1	Candida_albicans	Reduced_virulence	36.07	488	281	13	4	483	14	478	3e-84	306
g5986.t1	Cryptococcus_neoformans	Reduced_virulence	34.84	465	293	3	15	479	9	463	2e-84	306
g2481.t1	Colletotrichum_lindemuthianum	Reduced_virulence	72.91	203	49	1	5	207	6	202	3e-84	305
g436.t1	Magnaporthe_oryzae	Reduced_virulence	28.97	780	447	22	3	732	30	752	5e-83	303
g4548.t1	Candida_albicans	Reduced_virulence	28.18	1029	572	36	419	1425	22	905	6e-83	303
g9965.t1	Magnaporthe_oryzae	Reduced_virulence	28.63	744	414	13	1443	2178	252	886	2e-82	303
g1853.t1	Cryptococcus_neoformans	Reduced_virulence	35.34	532	303	13	101	612	152	662	6e-83	302
g8287.t1	Cryptococcus_neoformans	Reduced_virulence	42.62	366	207	3	25	389	38	401	3e-83	302
g12277.t1	Cochliobolus_carbonum	Reduced_virulence	36.45	513	237	10	1791	2220	1560	2066	3e-82	302
g8575.t1	Candida_glabrata	Reduced_virulence	36.09	496	277	11	2	479	90	563	6e-83	301
g4223.t1	Trichoderma_virens	Reduced_virulence	41.56	397	214	5	61	444	38	429	1e-82	300
g7075.t1	Aspergillus_fumigatus	Reduced_virulence	58.15	270	94	5	9	264	27	291	9e-83	300
g20.t1	Candida_albicans	Reduced_virulence	32.48	625	295	16	433	1044	769	1279	1e-81	299
g13435.t1	Candida_albicans	Reduced_virulence	37.53	413	239	9	1	409	76	473	7e-82	298
g9281.t1	Magnaporthe_oryzae	Reduced_virulence	45.4	337	184	0	86	422	153	489	7e-81	296
g2919.t1	Trichoderma_virens	Reduced_virulence	41.88	394	216	5	37	419	38	429	1e-80	294
g10442.t1	Candida_albicans	Reduced_virulence	56.6	265	72	6	223	482	348	574	2e-80	294
g3898.t1	Cryptococcus_neoformans	Reduced_virulence	41.73	369	212	3	21	388	36	402	3e-80	292
g5910.t1	Edwardsiella_ictaluri	Reduced_virulence	43.11	392	209	5	43	433	8	386	5e-80	292
g12374.t1	Cladosporium_fulvum	Reduced_virulence	54.12	255	104	2	1	242	388	642	4e-80	291
g12457.t1	Cladosporium_fulvum	Reduced_virulence	52.67	262	111	2	2	250	381	642	4e-80	291
g1158.t1	Candida_albicans	Reduced_virulence	33.91	578	290	17	1398	1956	781	1285	1e-78	290
g3820.t1	Ustilago_maydis	Reduced_virulence	26.83	1025	577	32	662	1537	451	1451	2e-78	289
g3090.t1	Ustilago_maydis	Reduced_virulence"	46.99	266	139	2	249	513	319	583	1e-78	287
g13887.t1	Magnaporthe_oryzae	Reduced_virulence"	48.84	303	154	1	2	303	217	519	1e-78	286
g5595.t1	Aspergillus_fumigatus	Reduced_virulence"	47.95	292	149	3	280	570	288	577	2e-77	285
g4141.t1	Colletotrichum_orbiculare	Reduced_virulence"	33.28	625	328	18	3	579	8	591	1e-77	284
g11757.t1	Candida_albicans	Reduced_virulence"	38.46	455	233	9	53	475	2	441	2e-77	284
g3843.t1	Cryptococcus_neoformans	Reduced_virulence"	31.43	509	335	9	18	522	15	513	2e-76	280
g5711.t1	Staphylococcus_aureus	Reduced_virulence"	40.99	405	141	6	253	657	78	384	1e-75	278
g3142.t1	Ustilago_maydis	Reduced_virulence"	48.11	264	134	3	245	506	319	581	2e-75	277
g7711.t1	Candida_albicans	Reduced_virulence"	30.42	733	406	22	88	743	43	748	3e-75	277
g12102.t1	Colletotrichum_gloeosporioides	Reduced_virulence	56.06	264	109	5	58	314	68	331	1e-75	276
g6196.t1	Botrytis_cinerea	Reduced_virulence	37.18	425	208	8	99	468	389	809	2e-74	274
g13783.t1	Colletotrichum_gloeosporioides	Reduced_virulence	53.79	264	115	5	59	315	68	331	6e-75	274
g8416.t1	Magnaporthe_oryzae	Reduced_virulence	46.2	303	162	1	338	640	163	464	4e-74	273
g2946.t1	Magnaporthe_oryzae	Reduced_virulence	61.68	214	78	2	1	212	2	213	2e-74	271
g8540.t1	Candida_albicans	Reduced_virulence	34.91	424	257	6	1	417	1192	1603	1e-73	271
g9635.t1	Leptosphaeria_maculans	Reduced_virulence	44.48	362	191	6	70	425	1	358	8e-74	271
g3987.t1	Sclerotinia_sclerotiorum_	Reduced_virulence	30.5	646	359	19	15	644	65	636	3e-72	266
g3264.t1	Candida_albicans	Reduced_virulence	35.73	459	271	7	25	462	105	560	8e-72	265
g3938.t1	Saccharomyces_cerevisiae	Reduced_virulence	55.28	246	99	5	1	242	25	263	2e-72	265
g4822.t1	Alternaria_alternata	Reduced_virulence	55.16	223	99	1	3	225	1	222	7e-72	265
g12043.t1	Candida_albicans	Reduced_virulence	28.96	732	418	19	102	757	43	748	1e-71	265
g5091.t1	Colletotrichum_graminicola	reduced_virulence	35.65	519	288	17	1	496	1	496	2e-71	264
g202.t1	Colletotrichum_graminicola	Reduced_virulence	39.38	353	207	5	1	348	231	581	2e-71	263
g4026.t1	Leptosphaeria_maculans	Reduced_virulence	44.54	366	181	10	60	411	1	358	2e-71	263
g5411.t1	Sclerotinia_sclerotiorum_	Reduced_virulence	30.4	625	364	16	591	1211	56	613	9e-71	263
g1913.t1	Cochliobolus_carbonum	Reduced_virulence	42.64	333	182	2	19	343	38	369	3e-71	262
g1680.t1	Edwardsiella_ictaluri	Reduced_virulence	49.84	317	150	6	25	339	2	311	4e-71	261
g11984.t1	Magnaporthe_oryzae	Reduced_virulence	29.76	699	411	19	30	717	520	1149	3e-70	260
g4416.t1	Ustilago_maydis	Reduced_virulence	45.39	271	143	4	264	532	319	586	5e-70	259
g10567.t1	Colletotrichum_orbiculare	Reduced_virulence	31.64	591	336	14	3	536	4	583	3e-70	259
g712.t1	Candida_albicans	Reduced_virulence	42.01	319	177	5	23	335	1	317	4e-70	258
g4672.t1	Edwardsiella_ictaluri	Reduced_virulence	47.58	330	150	9	3	329	1	310	5e-70	258
g9282.t1	Magnaporthe_oryzae	Reduced_virulence	40.88	362	197	7	1038	1386	698	1055	2e-69	258
g14059.t1	Ustilago_maydis	Reduced_virulence	28.91	716	410	18	2	628	746	1451	7e-70	258
g4414.t1	Ustilago_maydis	Reduced_virulence	39.6	346	180	6	259	600	261	581	2e-69	257
g6435.t1	Candida_albicans	Reduced_virulence	42.42	330	144	5	120	439	748	1041	2e-69	257
g6574.t1	Ustilago_maydis	Reduced_virulence	42.55	322	173	6	1	319	82	394	3e-69	257
g13185.t1	Magnaporthe_oryzae	Reduced_virulence	29.78	695	416	18	30	717	520	1149	2e-69	257
g13402.t1	Candida_albicans	Reduced_virulence	41.69	319	178	5	23	335	1	317	1e-69	257
g4797.t1	Candida_albicans	Reduced_virulence	54.27	234	89	3	849	1067	810	1040	1e-68	256
g6942.t1	Magnaporthe_oryzae	Reduced_virulence	46.34	287	154	0	1149	1435	154	440	1e-68	256
g1145.t1	Cryptococcus_neoformans	Reduced_virulence	35.48	403	253	4	26	428	15	410	2e-68	253
g1251.t1	Candida_albicans	Reduced_virulence	31.11	524	340	10	1	506	52	572	5e-68	252
g2641.t1	Ustilago_maydis	Reduced_virulence	37.95	419	208	12	56	465	2	377	2e-67	252
g9524.t1	Candida_albicans	Reduced_virulence	37.26	365	190	8	458	804	741	1084	1e-67	252
g12864.t1	Colletotrichum_orbiculare	Reduced_virulence	31.43	560	320	16	41	560	57	592	5e-68	252
g772.t1	Ustilago_maydis	Reduced_virulence	41.89	370	175	11	8	370	4	340	3e-67	251
g3468.t1	Candida_albicans	Reduced_virulence	43.47	329	170	7	20	344	1	317	5e-68	251
g9311.t1	Magnaporthe_oryzae	Reduced_virulence	41.19	335	178	2	68	383	154	488	8e-68	251
g2924.t1	Candida_albicans	Reduced_virulence	41.56	320	167	6	1015	1320	768	1081	1e-66	250
g5237.t1	Beauveria_bassiana	Reduced_virulence	37.44	406	224	9	139	525	104	498	2e-67	250
g6664.t1	Aspergillus_fumigatus	Reduced_virulence	35.87	460	234	12	724	1173	298	706	2e-66	248
g12304.t1	Aspergillus_fumigatus	Reduced_virulence	35.65	460	235	12	725	1174	298	706	3e-66	248
g2205.t1	Cryptococcus_neoformans	Reduced_virulence	59.26	189	75	1	5	193	9	195	7e-67	247
g4876.t1	Candida_albicans	Reduced_virulence	41.85	325	177	6	20	340	1	317	2e-66	246
g4878.t1	Candida_albicans	Reduced_virulence	42.77	325	174	7	21	341	1	317	2e-66	246
g8156.t1	Colletotrichum_gloeosporioides	Reduced_virulence	49.24	264	128	4	58	315	68	331	3e-66	245
g11504.t1	Colletotrichum_gloeosporioides	Reduced_virulence	48.86	264	129	4	42	299	68	331	3e-66	245
g8155.t1	Colletotrichum_gloeosporioides	Reduced_virulence	49.24	264	128	4	57	314	68	331	1e-65	244
g13396.t1	Candida_albicans	Reduced_virulence	42.46	325	175	7	21	341	1	317	1e-65	244
g4532.t1	Trichoderma_virens	Reduced_virulence	36.88	423	216	8	62	464	38	429	2e-65	243
g4552.t1	Salmonella_enterica_serovar_Typhimurium	Reduced_virulence	38.58	451	230	15	416	865	16	420	1e-64	243
g5166.t1	Magnaporthe_oryzae	Reduced_virulence	42.34	333	180	3	1	323	826	1156	3e-65	242
g4093.t1	Beauveria_bassiana	Reduced_virulence	36.05	430	238	11	145	557	102	511	2e-64	241
g4748.t1	Magnaporthe_oryzae	Reduced_virulence	44.4	268	138	4	35	293	118	383	3e-64	241
g9803.t1	Fusarium_graminearum	Reduced_virulence	61.22	196	68	3	21	211	29	221	3e-64	241
g3423.t1	Candida_albicans	Reduced_virulence	42.55	329	158	10	36	338	6	329	5e-64	240
g14122.t1	Candida_albicans	Reduced_virulence	41.23	325	179	6	20	340	1	317	1e-64	240
g1970.t1	Colletotrichum_lindemuthianum	Reduced_virulence	56.28	199	84	2	6	204	7	202	1e-64	239
g1437.t1	Botrytis_cinerea	Reduced_virulence	43.99	316	153	7	23	314	31	346	6e-64	238
g1875.t1	Cryptococcus_neoformans	Reduced_virulence	37.46	355	201	7	74	420	37	378	1e-63	238
g4875.t1	Candida_albicans	Reduced_virulence	40.62	325	181	6	12	332	1	317	4e-64	238
g4946.t1	Ustilago_maydis	Reduced_virulence	31.71	492	263	14	1036	1458	898	1385	3e-63	238
g8503.t1	Magnaporthe_oryzae	Reduced_virulence	42.62	305	156	1	61	346	147	451	5e-64	238
g8414.t1	Magnaporthe_oryzae	Reduced_virulence	42.81	334	172	6	1	318	826	1156	1e-63	237
g10948.t1	Colletotrichum_gloeosporioides	Reduced_virulence	48.46	260	128	4	62	315	72	331	9e-64	237
g3873.t1	Coccidioides_posadasii	Reduced_virulence	48.01	277	128	6	9	282	10	273	2e-63	236
g3874.t1	Coccidioides_posadasii	Reduced_virulence	49.22	258	118	5	28	281	25	273	2e-63	236
g5674.t1	Colletotrichum_gloeosporioides	Reduced_virulence	50.76	262	118	6	63	316	73	331	1e-63	236
g8355.t1	Candida_albicans	Reduced_virulence	50.79	252	117	4	1	250	1	247	1e-63	236
g11321.t1	Cochliobolus_heterostrophus	Reduced_virulence	40.52	348	197	6	5	344	3	348	3e-63	236
g1454.t1	Botrytis_cinerea	Reduced_virulence	41.91	346	166	9	6	316	1	346	4e-63	235
g7023.t1	Fusarium_oxysporum_f.sp._melonis	Reduced_virulence	26.51	645	359	18	13	566	203	823	2e-62	234
g10015.t1	Magnaporthe_oryzae	Reduced_virulence	43.53	278	157	0	423	700	164	441	2e-62	234
g10828.t1	Cochliobolus_heterostrophus	Reduced_virulence	40.23	348	198	6	5	344	3	348	1e-62	234
g2786.t1	Magnaporthe_oryzae	Reduced_virulence	27.37	665	412	17	340	958	933	1572	8e-62	233
g3334.t1	Botrytis_cinerea	Reduced_virulence	43.04	316	156	7	23	314	31	346	1e-62	233
g7150.t1	Coccidioides_posadasii	Reduced_virulence	48.6	286	119	9	8	286	9	273	2e-62	233
g13081.t1	Colletotrichum_orbiculare	Reduced_virulence	31.13	530	320	14	4	502	77	592	3e-62	233
g897.t1	Alternaria_alternata	Reduced_virulence	26.62	958	582	35	98	995	120	1016	3e-61	232
g8991.t1	Cryptococcus_neoformans	Reduced_virulence	69.38	160	49	0	18	177	3	162	1e-62	232
g7466.t1	Cochliobolus_heterostrophus	Reduced_virulence	38.46	351	204	7	6	349	4	349	2e-61	229
g901.t1	Candida_albicans	Reduced_virulence	27.12	590	407	9	10	591	6	580	1e-60	228
g10000.t1	Beauveria_bassiana	Reduced_virulence	31.19	561	320	19	46	578	3	525	2e-60	227
g7319.t1	Candida_albicans	Reduced_virulence	43.05	295	131	8	33	295	2	291	2e-60	226
g8289.t1	Magnaporthe_oryzae	Reduced_virulence	35.22	372	224	5	21	379	4	371	6e-60	225
g2425.t1	Aspergillus_fumigatus	Reduced_virulence	59.89	182	71	2	7	186	6	187	3e-60	224
g6921.t1	Cryptococcus_neoformans	Reduced_virulence	28.79	514	349	8	22	529	6	508	4e-59	224
g1511.t1	Magnaporthe_oryzae	Reduced_virulence	37.5	312	179	4	300	611	304	599	6e-59	223
g11948.t1	Magnaporthe_oryzae	Reduced_virulence	34.46	354	221	5	4	352	24	371	7e-59	221
g11958.t1	Magnaporthe_oryzae	Reduced_virulence	34.05	370	219	6	2	352	8	371	8e-59	221
g12977.t1	Botrytis_cinerea	Reduced_virulence	42.69	335	159	10	31	333	13	346	1e-58	220
g1739.t1	Botrytis_cinerea	Reduced_virulence	40.59	340	171	9	4	313	8	346	2e-58	219
g8290.t1	Magnaporthe_oryzae	Reduced_virulence	37.05	359	210	6	356	701	16	371	9e-58	219
g10306.t1	Candida_albicans	Reduced_virulence	37.61	327	193	6	21	343	1	320	3e-58	219
g8159.t1	Colletotrichum_gloeosporioides	Reduced_virulence	61.27	204	77	2	23	224	37	240	4e-58	218
g11505.t1	Colletotrichum_gloeosporioides	Reduced_virulence	46.15	260	134	5	76	329	72	331	5e-58	218
g13840.t1	Staphylococcus_aureus	Reduced_virulence	54.87	195	81	1	65	259	3	190	5e-58	218
g2739.t1	Ustilago_maydis	Reduced_virulence	39.6	351	180	12	295	635	1	329	3e-57	217
g7178.t1	Candida_albicans	Reduced_virulence	38.67	331	176	8	20	334	1	320	1e-57	217
g9808.t1	Candida_albicans	Reduced_virulence	26.55	595	412	9	1	585	1	580	2e-57	217
g3134.t1	Fusarium_graminearum	Reduced_virulence	29.29	693	375	25	5	642	2	634	4e-57	216
g4092.t1	Beauveria_bassiana	Reduced_virulence	35.48	451	231	14	46	477	102	511	4e-57	216
g6388.t1	Fusarium_graminearum	Reduced_virulence	35.43	398	215	11	34	428	48	406	2e-57	216
g12187.t1	Aspergillus_fumigatus	Reduced_virulence	44.53	265	140	4	23	287	13	270	3e-57	215
g4682.t1	Cryptococcus_neoformans	Reduced_virulence	38.76	258	156	1	1	256	2	259	7e-57	214
g6813.t1	Cryptococcus_neoformans	Reduced_virulence	28.92	491	302	11	32	511	6	460	1e-56	214
g7138.t1	Aspergillus_flavus	Reduced_virulence	41.85	356	185	11	1	345	4	348	1e-56	214
g7673.t1	Candida_albicans	Reduced_virulence	28.15	572	376	13	3	545	12	577	2e-56	214
g8993.t1	Cryptococcus_neoformans	Reduced_virulence	63.37	172	49	2	41	212	3	160	4e-57	214
g10014.t1	Magnaporthe_oryzae	Reduced_virulence	38.97	331	190	3	1	321	826	1154	1e-56	214
g12375.t1	Botrytis_cinerea	Reduced_virulence	43.44	320	155	13	40	348	64	368	1e-56	214
g7027.t1	Aspergillus_fumigatus	Reduced_virulence	44.53	265	140	4	2823	3087	13	270	2e-55	213
g12458.t1	Botrytis_cinerea	Reduced_virulence	43.34	323	157	13	40	351	64	371	3e-56	213
g7350.t1	Botrytis_cinerea	Reduced_virulence	43.71	318	155	12	40	346	64	368	5e-56	212
g1107.t1	Ustilago_maydis	Reduced_virulence	38.12	320	174	6	6	314	21	327	8e-56	211
g3736.t1	Candida_albicans	Reduced_virulence	45.58	226	116	2	54	278	50	269	1e-55	211
g8541.t1	Candida_albicans	Reduced_virulence	25.7	716	421	23	247	903	221	884	2e-55	211
g10946.t1	Colletotrichum_gloeosporioides	Reduced_virulence	50.67	223	104	4	109	325	109	331	6e-56	211
g13504.t1	Magnaporthe_oryzae	Reduced_virulence	28.9	602	341	10	8	541	43	625	4e-55	211
g3872.t1	Coccidioides_posadasii	Reduced_virulence	42.05	283	139	8	8	281	7	273	1e-55	210
g2269.t1	Ustilago_maydis	Reduced_virulence	46.22	238	116	4	40	266	37	273	3e-55	209
g8948.t1	Candida_albicans	Reduced_virulence	30.53	488	283	15	149	592	92	567	5e-55	209
g10944.t1	Colletotrichum_gloeosporioides	Reduced_virulence	50.22	225	106	4	2	220	107	331	1e-55	209
g292.t1	Sclerotinia_sclerotiorum	Reduced_virulence	37.34	308	182	4	360	664	132	431	2e-54	208
g4455.t1	Fusarium_graminearum	Reduced_virulence	34.15	410	227	12	22	427	46	416	1e-54	207
g650.t1	Ustilago_maydis	Reduced_virulence	40.67	300	162	6	95	389	52	340	2e-53	206
g13754.t1	Coccidioides_posadasii	Reduced_virulence	40.28	288	151	7	28	312	7	276	4e-54	205
g158.t1	Coccidioides_posadasii	Reduced_virulence	40.69	290	151	7	1	286	1	273	8e-54	204
g2822.t1	Cryptococcus_neoformans	Reduced_virulence	33.33	327	215	3	17	342	2	326	2e-53	204
g8078.t1	Cochliobolus_heterostrophus	Reduced_virulence	36.29	350	209	8	5	346	3	346	1e-53	204
g2913.t1	Trichoderma_virens	Reduced_virulence	39.75	317	175	7	19	322	20	333	5e-53	202
g5023.t1	Magnaporthe_oryzae	Reduced_virulence	33.76	388	190	12	85	440	202	554	1e-52	201
g6948.t1	Magnaporthe_oryzae	Reduced_virulence	31.97	463	296	8	858	1314	173	622	4e-52	201
g9705.t1	Botrytis_cinerea	Reduced_virulence	42.54	315	157	12	790	1093	67	368	2e-52	201
g10367.t1	Candida_albicans	Reduced_virulence	31.29	441	292	8	33	468	85	519	2e-52	201
g10942.t1	Colletotrichum_gloeosporioides	Reduced_virulence	47.37	228	96	4	42	245	68	295	4e-53	201
g14104.t1	Beauveria_bassiana	Reduced_virulence	32.68	407	245	12	8	398	102	495	9e-53	201
g3672.t1	Botrytis_cinerea	Reduced_virulence	41.01	317	162	9	27	321	33	346	1e-52	200
g5223.t1	Cryptococcus_neoformans	Reduced_virulence	26.49	536	351	11	6	523	2	512	3e-52	200
g4090.t1	Alternaria_brassicicola	Reduced_virulence	28.73	449	301	12	65	501	583	1024	4e-52	199
g6048.t1	Botrytis_cinerea	Reduced_virulence	42.94	326	149	16	45	355	64	367	3e-52	199
g11651.t1	Cryptococcus_neoformans	Reduced_virulence	40.3	263	150	3	836	1094	795	1054	2e-51	199
g7452.t1	Fusarium_graminearum	Reduced_virulence	34.84	399	216	12	18	400	39	409	9e-52	198
g1730.t1	Botrytis_cinerea	Reduced_virulence	38.48	343	159	10	7	297	4	346	1e-51	197
g5896.t1	Cryptococcus_neoformans	Reduced_virulence	29.17	480	305	12	19	487	8	463	2e-51	197
g8141.t1	Magnaporthe_oryzae	Reduced_virulence	48.03	229	119	0	61	289	147	375	8e-52	197
g11518.t1	Magnaporthe_oryzae	Reduced_virulence	46.61	221	118	0	448	668	164	384	2e-51	197
g5003.t1	Cryptococcus_neoformans	Reduced_virulence	58.08	167	62	2	12	178	4	162	1e-51	196
g7672.t1	Alternaria_brassicicola	Reduced_virulence	29.09	471	315	13	122	580	561	1024	4e-51	196
g12692.t1	Cryptococcus_neoformans	Reduced_virulence	58.08	167	62	2	12	178	4	162	1e-51	196
g13379.t1	Candida_albicans	Reduced_virulence	38.44	307	186	3	51	356	87	391	2e-51	196
g188.t1	Cryptococcus_neoformans	Reduced_virulence	60.24	166	59	2	36	201	4	162	9e-51	194
g1438.t1	Botrytis_cinerea	Reduced_virulence	41.01	317	153	9	24	307	31	346	8e-51	194
g8012.t1	Candida_albicans	Reduced_virulence	31.08	444	294	9	35	473	85	521	1e-50	194
g8670.t1	Coccidioides_posadasii	Reduced_virulence	39.55	268	144	6	6	270	24	276	5e-51	194
g11551.t1	Magnaporthe_oryzae	Reduced_virulence	31.18	449	234	8	973	1359	183	618	4e-50	194
g14181.t1	Coccidioides_posadasii	Reduced_virulence	43.53	232	110	4	24	252	60	273	8e-51	194
g6383.t1	Candida_glabrata	Reduced_virulence	32.09	374	220	8	37	377	191	563	6e-50	192
g8274.t1	Fusarium_oxysporum	Reduced_virulence	29.53	569	317	16	1145	1688	499	1008	2e-49	192
g8532.t1	Candida_albicans	Reduced_virulence	25.38	532	362	7	33	559	4	505	8e-50	192
g13286.t1	Candida_glabrata	Reduced_virulence	31.35	370	227	6	42	385	196	564	5e-50	192
g1320.t1	Ustilago_maydis	Reduced_virulence	37.68	353	188	11	1	328	1	346	2e-49	191
g11165.t1	Magnaporthe_oryzae	Reduced_virulence	25.31	723	447	18	1135	1825	252	913	5e-49	191
g12421.t1	Beauveria_bassiana	Reduced_virulence	33.85	390	209	13	1	374	153	509	2e-49	190
g1780.t1	Colletotrichum_gloeosporioides_f._sp._aeschynomenes	Reduced_virulence	26.75	557	358	14	121	652	196	727	5e-49	189
g5367.t1	Colletotrichum_orbiculare	Reduced_virulence	31.06	483	281	17	67	513	128	594	2e-48	189
g10735.t1	Candida_albicans	Reduced_virulence	43.4	235	124	3	21	255	1	226	3e-48	188
g9406.t1	Magnaporthe_oryzae	Reduced_virulence	25.28	716	456	16	1089	1779	252	913	7e-48	187
g12816.t1	Candida_albicans	Reduced_virulence	43.4	235	124	3	21	255	1	226	1e-48	187
g472.t1	Cryptococcus_neoformans	Reduced_virulence	43.17	227	118	4	638	859	690	910	6e-48	186
g5014.t1	Cryptococcus_neoformans	Reduced_virulence	28.98	521	323	17	23	521	12	507	5e-48	186
g8932.t1	Cryptococcus_neoformans	Reduced_virulence	29.25	465	304	9	31	477	12	469	3e-48	186
g9466.t1	Aspergillus_fumigatus	Reduced_virulence	31.35	453	224	13	603	1015	410	815	1e-47	186
g3597.t1	Cryptococcus_neoformans	Reduced_virulence	26.57	542	348	14	21	538	4	519	1e-47	185
g5698.t1	Candida_albicans	Reduced_virulence	27.19	456	300	10	27	467	324	762	6e-48	185
g14199.t1	Colletotrichum_gloeosporioides	Reduced_virulence	49.14	232	109	6	1	227	99	326	3e-48	185
g1650.t1	Botrytis_cinerea	Reduced_virulence	28.49	558	306	18	67	539	388	937	1e-47	184
g5099.t1	Cryptococcus_neoformans	Reduced_virulence	36.4	272	171	2	2	273	133	402	5e-48	184
g8927.t1	Coccidioides_posadasii	Reduced_virulence	38.99	277	148	9	17	290	16	274	1e-47	184
g321.t1	Fusarium_graminearum	Reduced_virulence	33.24	355	194	8	345	657	268	621	5e-47	183
g3102.t1	Cryptococcus_neoformans	Reduced_virulence	50.86	175	79	3	2	169	4	178	5e-48	183
g3871.t1	Coccidioides_posadasii	Reduced_virulence	42.13	235	115	7	24	255	60	276	2e-47	183
g4693.t1	Magnaporthe_oryzae	Reduced_virulence	49.51	204	103	0	86	289	160	363	2e-47	183
g8568.t1	Cryptococcus_neoformans	Reduced_virulence	27.15	501	331	11	7	484	10	499	3e-47	183
g155.t1	Candida_albicans	Reduced_virulence	32.83	399	221	14	33	415	17	384	1e-46	182
g3676.t1	Botrytis_cinerea	Reduced_virulence	59.38	160	46	4	674	825	75	223	1e-46	182
g6341.t1	Botrytis_cinerea	Reduced_virulence	37.65	324	172	10	13	308	25	346	3e-47	182
g10374.t1	Cryptococcus_neoformans	Reduced_virulence	40.76	238	134	3	836	1069	795	1029	1e-46	182
g926.t1	Magnaporthe_oryzae	Reduced_virulence	33.54	328	205	4	382	703	259	579	2e-46	181
g1588.t1	Toxoplasma_gondii	Reduced_virulence	40.23	261	122	5	176	435	105	332	1e-45	178
g2760.t1	Candida_albicans	Reduced_virulence	44.08	211	82	2	92	289	58	245	9e-46	178
g3438.t1	Cryptococcus_neoformans	Reduced_virulence	32.16	370	227	8	45	403	38	394	1e-45	178
g11469.t1	Cryptococcus_neoformans	Reduced_virulence	59.69	129	50	1	36	162	52	180	2e-45	178
g11428.t1	Botrytis_cinerea	Reduced_virulence	37.62	319	166	11	19	307	31	346	1e-45	177
g5349.t1	Cochliobolus_carbonum	Reduced_virulence	30.31	419	235	12	2	416	22	387	3e-45	176
g2382.t1	Magnaporthe_oryzae	Reduced_virulence	32.61	368	212	8	534	897	3	338	2e-44	175
g12172.t1	Candida_glabrata	Reduced_virulence	31.68	363	213	9	45	377	196	553	6e-45	175
g2461.t1	Magnaporthe_oryzae	Reduced_virulence	28.61	360	217	8	539	883	429	763	3e-44	174
g2417.t1	Colletotrichum_gloeosporioides	Reduced_virulence	40.59	239	125	7	52	275	70	306	3e-44	173
g9920.t1	Colletotrichum_lindemuthianum	Reduced_virulence	41.94	217	107	4	1	213	1	202	1e-44	173
g11248.t1	Alternaria_brassicicola	Reduced_virulence	28.47	404	262	10	129	520	636	1024	3e-44	173
g14130.t1	Cladosporium_fulvum	Reduced_virulence	43.16	190	107	1	4	192	6	195	8e-45	173
g296.t1	Aspergillus_fumigatus	Reduced_virulence	48.54	171	83	2	322	492	379	544	6e-44	172
g6025.t1	Cryptococcus_neoformans	Reduced_virulence	33.71	353	208	8	15	348	16	361	3e-44	172
g6290.t1	Magnaporthe_oryzae	Reduced_virulence	45.38	249	108	9	1	241	1	229	4e-44	172
g8449.t1	Colletotrichum_graminicola	Reduced_virulence	39.93	268	140	9	14	277	21	271	1e-43	172
g8832.t1	Magnaporthe_oryzae	Reduced_virulence	44.09	186	91	3	42	227	127	299	1e-43	172
g10983.t1	Magnaporthe_oryzae	Reduced_virulence	24.47	703	454	15	580	1261	252	898	3e-43	171
g643.t1	Cryptococcus_neoformans	Reduced_virulence	27.69	484	302	13	12	482	15	463	3e-43	170
g1014.t1	Candida_albicans	Reduced_virulence	36.67	270	162	3	107	375	36	297	2e-43	170
g13706.t1	Cochliobolus_heterostrophus	Reduced_virulence	34.44	331	197	8	31	352	30	349	1e-43	170
g7653.t1	Candida_albicans	Reduced_virulence	37.23	325	163	11	952	1248	198	509	1e-42	169
g1570.t1	Magnaporthe_oryzae	Reduced_virulence	37.46	283	163	5	607	883	71	345	2e-42	168
g4111.t1	Candida_glabrata	Reduced_virulence	31.22	362	216	9	46	378	196	553	1e-42	167
g1924.t1	Cryptococcus_neoformans	Reduced_virulence	27.67	459	293	14	78	514	22	463	4e-42	166
g7668.t1	Cercospora_nicotianae	Reduced_virulence	28.36	469	295	11	63	513	12	457	3e-42	166
g11712.t1	Cryptococcus_neoformans	Reduced_virulence	49.43	176	70	3	11	185	4	161	3e-42	166
g12165.t1	Beauveria_bassiana	Reduced_virulence	35.38	325	180	9	140	456	102	404	6e-42	166
g7353.t1	Coccidioides_posadasii	Reduced_virulence	38.1	294	156	10	5	292	1	274	7e-42	164
g7526.t1	Magnaporthe_oryzae	Reduced_virulence	34.07	270	169	3	561	822	88	356	4e-41	164
g8042.t1	Cryptococcus_neoformans	Reduced_virulence	28.98	383	248	7	42	413	31	400	2e-41	164
g9454.t1	Colletotrichum_lindemuthianum	Reduced_virulence	45.05	182	94	2	10	187	12	191	4e-42	164
g12345.t1	Magnaporthe_oryzae	Reduced_virulence	33.96	268	168	3	350	609	88	354	3e-41	164
g13542.t1	Cercospora_nicotianae	Reduced_virulence	27.49	462	290	13	53	485	12	457	2e-41	164
g584.t1	Magnaporthe_oryzae	Reduced_virulence	43.52	216	90	5	1	185	48	262	9e-42	163
g1992.t1	Magnaporthe_oryzae	Reduced_virulence	43.91	230	112	6	1	219	1	224	2e-41	163
g6458.t1	Cochliobolus_heterostrophus	Reduced_virulence	40.56	249	138	6	31	271	30	276	6e-41	162
g8780.t1	Candida_albicans	Reduced_virulence	37.54	317	160	13	1059	1345	201	509	2e-40	162
g10890.t1	Cercospora_nicotianae	Reduced_virulence	26.61	451	309	9	392	825	12	457	1e-40	162
g11818.t1	Candida_albicans	Reduced_virulence	35.74	319	160	11	906	1191	203	509	3e-40	162
g12664.t1	Candida_albicans	Reduced_virulence	33.44	323	176	11	69	364	199	509	9e-41	162
g12881.t1	Candida_albicans	Reduced_virulence	34.28	318	171	9	1024	1311	201	510	2e-40	162
g13047.t1	Cryptococcus_neoformans	Reduced_virulence	52.78	144	68	0	71	214	14	157	1e-40	162
g13938.t1	Magnaporthe_oryzae	Reduced_virulence	25.04	699	430	20	188	839	244	895	8e-41	162
g2075.t1	Aspergillus_fumigatus	Reduced_virulence	71.84	103	28	1	1	103	61	162	1e-41	161
g13583.t1	Botrytis_cinerea	Reduced_virulence	34.6	315	162	10	45	318	640	951	7e-41	161
g3589.t1	Alternaria_brassicicola	Reduced_virulence	29.65	425	265	12	133	537	615	1025	2e-40	160
g4327.t1	Candida_albicans	Reduced_virulence	38.28	209	112	3	1052	1256	278	473	7e-40	160
g8174.t1	Magnaporthe_oryzae	Reduced_virulence	44.33	203	102	4	18	214	17	214	1e-40	160
g10551.t1	Colletotrichum_orbiculare	Reduced_virulence	39.42	241	136	2	40	271	4	243	4e-40	160
g2015.t1	Cryptococcus_neoformans	Reduced_virulence	50.61	164	73	1	6	169	4	159	2e-40	159
g6809.t1	Cryptococcus_neoformans	Reduced_virulence	29.51	366	226	11	82	438	121	463	7e-40	159
g754.t1	Magnaporthe_oryzae	Reduced_virulence	38.89	270	152	7	2	265	10	272	4e-40	158
g1172.t1	Colletotrichum_gloeosporioides_f._sp._aeschynomenes	Reduced_virulence	51.59	126	61	0	1	126	465	590	5e-39	157
g6992.t1	Candida_albicans	Reduced_virulence	35.29	323	172	11	887	1183	198	509	7e-39	157
g8288.t1	Magnaporthe_oryzae	Reduced_virulence	32.84	341	216	6	16	347	35	371	1e-39	157
g302.t1	Aspergillus_fumigatus	Reduced_virulence	36.54	260	158	5	32	285	10	268	2e-39	156
g5444.t1	Magnaporthe_oryzae	Reduced_virulence	28.31	385	250	10	87	450	184	563	3e-39	156
g6703.t1	Candida_albicans	Reduced_virulence	33.25	400	170	14	932	1313	193	513	1e-38	156
g6889.t1	Candida_albicans	Reduced_virulence	33.44	323	183	10	840	1135	192	509	1e-38	156
g7651.t1	Candida_albicans	Reduced_virulence	33.44	326	175	10	267	565	199	509	1e-38	156
g12344.t1	Magnaporthe_oryzae	Reduced_virulence	33.84	263	163	3	563	817	88	347	8e-39	156
g3766.t1	Magnaporthe_oryzae	Reduced_virulence	31.71	328	210	5	18	344	23	337	7e-39	155
g3941.t1	Candida_albicans	Reduced_virulence	34.83	290	160	7	146	411	201	485	1e-38	155
g4985.t1	Candida_albicans	Reduced_virulence	37.38	214	125	5	1	208	1	211	2e-39	155
g9256.t1	Cryptococcus_neoformans	Reduced_virulence	29.29	420	268	12	50	463	67	463	6e-39	155
g7352.t1	Coccidioides_posadasii	Reduced_virulence	36.8	231	128	5	68	295	59	274	7e-39	154
g7525.t1	Magnaporthe_oryzae	Reduced_virulence	33.84	263	163	3	432	686	88	347	2e-38	154
g7683.t1	Candida_albicans	Reduced_virulence	35.53	318	165	11	843	1129	201	509	5e-38	154
g8552.t1	Botrytis_cinerea	Reduced_virulence	34.13	334	170	11	9	293	14	346	1e-38	154
g9538.t1	Candida_albicans	Reduced_virulence	40.8	201	102	4	101	300	1419	1603	2e-38	153
g12728.t1	Cryptococcus_neoformans	Reduced_virulence	33.2	256	168	1	1	253	1	256	3e-38	153
g6714.t1	Cryptococcus_neoformans	Reduced_virulence	27.67	412	281	8	123	525	60	463	9e-38	152
g7669.t1	Cercospora_nicotianae	Reduced_virulence	26.13	463	306	9	53	496	12	457	6e-38	152
g8448.t1	Colletotrichum_graminicola	Reduced_virulence	36.09	327	172	15	5	316	4	308	1e-37	152
g8868.t1	Candida_albicans	Reduced_virulence	33.97	315	174	10	983	1269	201	509	2e-37	152
g12147.t1	Candida_albicans	Reduced_virulence	37.74	257	138	8	856	1097	260	509	2e-37	152
g13317.t1	Candida_albicans	Reduced_virulence	33.55	304	164	9	316	596	199	487	4e-37	152
g4422.t1	Cryptococcus_neoformans	Reduced_virulence	33.23	328	179	13	21	324	18	329	9e-38	151
g6631.t1	Cryptococcus_neoformans	Reduced_virulence	32.38	244	163	1	347	588	13	256	2e-37	151
g11002.t1	Candida_albicans	Reduced_virulence	32.74	281	170	5	20	295	34	300	9e-38	151
g13801.t1	Cryptococcus_neoformans	Reduced_virulence	29.35	385	235	9	52	431	60	412	1e-37	151
g2014.t1	Candida_albicans	Reduced_virulence	49.41	170	83	2	1	169	1	168	7e-38	150
g6110.t1	Candida_albicans	Reduced_virulence	38.52	257	136	8	2	242	260	510	2e-37	150
g6806.t1	Ustilago_maydis	Reduced_virulence	28.76	386	219	13	218	588	247	591	3e-37	150
g8066.t1	Magnaporthe_oryzae	Reduced_virulence	44.56	193	107	0	62	254	154	346	7e-38	150
g3471.t1	Cochliobolus_heterostrophus	Reduced_virulence	33.33	285	176	7	10	282	65	347	4e-37	149
g5053.t1	Candida_albicans	Reduced_virulence	31.72	331	175	9	895	1190	195	509	6e-36	149
g5191.t1	Cryptococcus_neoformans	Reduced_virulence	32.8	311	170	4	15	294	16	318	3e-37	149
g7315.t1	Cryptococcus_neoformans	Reduced_virulence	32.88	365	216	12	82	440	37	378	7e-37	149
g10189.t1	Candida_albicans	Reduced_virulence	32.69	312	178	9	663	947	203	509	1e-36	149
g4152.t1	Magnaporthe_oryzae	Reduced_virulence	43.68	190	106	1	28	216	153	342	4e-37	148
g11786.t1	Candida_albicans	Reduced_virulence	31.79	324	184	7	1	297	195	508	2e-36	148
g3495.t1	Colletotrichum_lindemuthianum	Reduced_virulence	40.21	194	95	2	2	195	3	175	1e-36	147
g6060.t1	Cryptococcus_neoformans	Reduced_virulence	32.93	249	161	3	14	258	13	259	2e-36	147
g6107.t1	Candida_albicans	Reduced_virulence	35.04	274	150	8	885	1134	199	468	9e-36	147
g8428.t1	Candida_albicans	Reduced_virulence	35.25	278	142	8	846	1094	201	469	6e-36	147
g12429.t1	Candida_albicans	Reduced_virulence	37.89	256	139	9	950	1191	260	509	5e-36	147
g13569.t1	Colletotrichum_gloeosporioides	Reduced_virulence	37.13	237	136	5	55	278	69	305	9e-37	147
g11167.t1	Candida_albicans	Reduced_virulence	35.1	302	165	11	348	630	221	510	7e-36	146
g13696.t1	Colletotrichum_lindemuthianum	Reduced_virulence	49.29	140	71	0	16	155	7	146	1e-36	146
g7059.t1	Candida_albicans	Reduced_virulence	32.1	324	197	9	594	901	193	509	2e-35	145
g7772.t1	Cryptococcus_neoformans	Reduced_virulence	53.78	119	55	0	1	119	1	119	7e-37	145
g11012.t1	Candida_albicans	Reduced_virulence	35.53	273	145	7	6	271	2	250	9e-36	145
g11721.t1	Candida_albicans	Reduced_virulence	32.82	326	175	12	941	1237	199	509	3e-35	145
g12396.t1	Candida_albicans	Reduced_virulence	36.18	293	140	9	700	981	201	457	2e-35	145
g10724.t1	Leptosphaeria_maculans	Reduced_virulence	43.87	155	85	1	45	197	1	155	2e-35	144
g11247.t1	Candida_albicans	Reduced_virulence	35.91	323	164	13	879	1172	201	509	6e-35	144
g7236.t1	Alternaria_brassicicola	Reduced_virulence	30.71	368	223	13	167	515	642	996	4e-35	143
g8833.t1	Candida_albicans	Reduced_virulence	32.1	324	183	11	2425	2720	200	514	2e-34	143
g466.t1	Salmonella_enterica	Reduced_virulence	30.52	344	226	7	107	448	53	385	6e-35	142
g2242.t1	Saccharomyces_cerevisiae	Reduced_virulence	33.6	372	204	16	22	368	6	359	3e-35	142
g5338.t1	Candida_albicans	Reduced_virulence	32.17	345	184	10	742	1070	181	491	2e-34	142
g7529.t1	Magnaporthe_oryzae	Reduced_virulence	34.66	251	141	4	504	735	104	350	2e-34	142
g7963.t1	Candida_albicans	Reduced_virulence	33.64	327	175	10	928	1224	194	508	3e-34	142
g8466.t1	Magnaporthe_oryzae	Reduced_virulence	24.8	500	280	11	1360	1778	43	527	3e-34	142
g10169.t1	Leptosphaeria_maculans	Reduced_virulence	43.87	155	85	1	45	197	1	155	8e-35	142
g3675.t1	Botrytis_cinerea	Reduced_virulence	63.64	121	41	2	3	120	103	223	2e-35	141
g6953.t1	Candida_albicans	Reduced_virulence	44.71	170	76	4	3	154	1434	1603	3e-35	141
g7061.t1	Candida_albicans	Reduced_virulence	34.29	315	169	10	818	1102	203	509	3e-34	141
g8812.t1	Fusarium_graminearum	Reduced_virulence	28.44	450	274	14	14	432	163	595	1e-34	141
g11761.t1	Botrytis_cinerea	Reduced_virulence	44.08	152	79	2	105	255	417	563	2e-34	141
g8209.t1	Trichoderma_virens	Reduced_virulence	47.2	161	79	1	25	179	269	429	1e-34	140
g10215.t1	Candida_albicans	Reduced_virulence	33.24	349	182	11	977	1309	178	491	6e-34	140
g12826.t1	Edwardsiella_ictaluri	Reduced_virulence	41.23	211	105	6	2	211	119	311	1e-34	140
g1065.t1	Magnaporthe_oryzae	Reduced_virulence	38.14	215	124	3	4	215	5	213	2e-34	139
g2145.t1	Cochliobolus_heterostrophus	Reduced_virulence	35.78	218	137	1	50	264	43	260	3e-34	139
g6057.t1	Cryptococcus_neoformans	Reduced_virulence	29.53	342	213	6	41	376	19	338	6e-34	139
g7523.t1	Candida_albicans	Reduced_virulence	34.84	310	166	11	1279	1562	201	500	2e-33	139
g7658.t1	Candida_albicans	Reduced_virulence	35.19	324	165	14	940	1233	201	509	2e-33	139
g7664.t1	Candida_albicans	Reduced_virulence	30.79	328	181	12	579	877	199	509	1e-33	139
g8157.t1	Colletotrichum_gloeosporioides	Reduced_virulence	38.86	193	113	3	67	254	81	273	2e-34	139
g10801.t1	Candida_albicans	Reduced_virulence	37.92	269	136	10	1082	1330	197	454	3e-33	139
g11787.t1	Candida_albicans	Reduced_virulence	32.52	326	178	9	1	296	195	508	8e-34	139
g4348.t1	Botrytis_cinerea	Reduced_virulence	25.41	492	298	13	595	1075	46	479	2e-33	138
g7354.t1	Coccidioides_posadasii	Reduced_virulence	34.36	291	162	11	19	301	7	276	5e-34	138
g11913.t1	Candida_albicans	Reduced_virulence	34.2	269	149	7	749	994	201	464	4e-33	138
g9084.t1	Colletotrichum_lindemuthianum	Reduced_virulence	40	180	106	1	19	196	12	191	1e-33	136
g1179.t1	Salmonella_enterica	Reduced_virulence	33.98	259	139	8	37	288	41	274	3e-33	135
g2952.t1	Cercospora_nicotianae	Reduced_virulence	32.14	364	211	14	1	343	1	349	5e-33	135
g5330.t1	Candida_albicans	Reduced_virulence	31.88	345	185	11	837	1165	181	491	3e-32	135
g6960.t1	Candida_albicans	Reduced_virulence	23.64	571	343	20	289	792	232	776	3e-32	135
g9309.t1	Magnaporthe_oryzae	Reduced_virulence	37.09	275	153	9	1	259	879	1149	3e-33	135
g3024.t1	Magnaporthe_oryzae	Reduced_virulence	31.16	353	211	9	9	344	1	338	2e-32	134
g9077.t1	Candida_albicans	Reduced_virulence	36.79	212	125	4	861	1066	260	468	5e-32	134
g9213.t1	Candida_albicans	Reduced_virulence	36.14	321	166	14	1196	1489	201	509	6e-32	134
g7351.t1	Coccidioides_posadasii	Reduced_virulence	35.74	277	150	10	11	281	7	261	2e-32	133
g12218.t1	Candida_albicans	Reduced_virulence	37.07	232	130	7	888	1107	260	487	1e-31	133
g2646.t1	Candida_albicans	Reduced_virulence	29.45	309	182	10	6	285	208	509	5e-32	132
g5609.t1	Cryptococcus_neoformans	Reduced_virulence	23.13	467	337	7	6	461	8	463	6e-32	132
g6390.t1	Candida_albicans	Reduced_virulence	37.25	255	139	10	32	270	260	509	9e-32	132
g7565.t1	Candida_albicans	Reduced_virulence	32.17	286	155	8	63	323	201	472	1e-31	132
g759.t1	Cryptococcus_neoformans	Reduced_virulence	25.97	539	344	17	17	532	9	515	1e-31	131
g2610.t1	Aspergillus_fumigatus	Reduced_virulence	34.82	247	150	4	16	255	23	265	5e-32	131
g6936.t1	Candida_albicans	Reduced_virulence	33.66	309	173	11	605	887	207	509	3e-31	131
g12274.t1	Candida_albicans	Reduced_virulence	31.7	306	179	8	96	378	192	490	2e-31	131
g1752.t1	Magnaporthe_oryzae	Reduced_virulence	42.21	199	104	6	13	204	5	199	2e-31	130
g6691.t1	Candida_albicans	Reduced_virulence	33.44	305	153	9	438	729	201	468	4e-31	130
g10943.t1	Colletotrichum_gloeosporioides	Reduced_virulence	41.81	177	97	5	339	509	155	331	2e-31	130
g11380.t1	Candida_albicans	Reduced_virulence	36.32	223	118	5	934	1136	201	419	9e-31	130
g4273.t1	Salmonella_enterica	Reduced_virulence	31.19	311	199	6	137	447	91	386	6e-31	129
g10886.t1	Candida_albicans	Reduced_virulence	35.5	262	140	10	11	255	260	509	7e-31	129
g13679.t1	Trichoderma_virens	Reduced_virulence	39.67	184	106	4	19	200	20	200	7e-31	127
g6398.t1	Aspergillus_fumigatus	Unaffected_pathogenicity	43.44	2470	1214	46	12	2349	8	2426	0	2013
g3062.t1	Gibberella_zeae_related:_Fusarium_graminearum	Unaffected_pathogenicity	61.51	1208	398	16	1	1170	1	1179	0	1471
g8971.t1	Magnaporthe_oryzae	Unaffected_pathogenicity	51.29	1474	672	15	9	1456	31	1484	0	1450
g788.t1	Magnaporthe_oryzae	Unaffected_pathogenicity	52.04	1449	646	15	12	1430	18	1447	0	1422
g5077.t1	Gibberella_zeae_related:_Fusarium_graminearum	Unaffected_pathogenicity	44.6	1278	650	10	343	1576	202	1465	0	1011
g2761.t1	Gibberella_zeae_related:_Fusarium_graminearum	Unaffected_pathogenicity	67.65	711	206	6	54	752	52	750	0	956
g3433.t1	Gibberella_zeae_related:_Fusarium_graminearum	Unaffected_pathogenicity	54.83	870	325	10	9	822	6	863	0	899
g10384.t1	Gibberella_zeae_related:_Fusarium_graminearum	Unaffected_pathogenicity	47.21	841	385	11	381	1190	350	1162	0	772
g11730.t1	Gibberella_zeae_related:_Fusarium_graminearum	Unaffected_pathogenicity	55.16	640	280	5	424	1063	522	1154	0	769
g11847.t1	Gibberella_zeae_related:_Fusarium_graminearum	Unaffected_pathogenicity	58.38	668	251	11	1	646	408	1070	0	750
g13175.t1	Gibberella_zeae_related:_Fusarium_graminearum	Unaffected_pathogenicity	58.23	668	252	11	1	646	408	1070	0	749
g1050.t1	Magnaporthe_oryzae_related:_Magnaporthe_grisea	Unaffected_pathogenicity	51.91	680	266	8	628	1250	811	1486	0	718
g13634.t1	Gibberella_zeae_related:_Fusarium_graminearum	Unaffected_pathogenicity	62.99	535	174	7	3	531	283	799	0	666
g1688.t1	Gibberella_zeae_related:_Fusarium_graminearum	Unaffected_pathogenicity	50.81	807	333	21	23	814	3	760	0	657
g38.t1	Gibberella_zeae_related:_Fusarium_graminearum	Unaffected_pathogenicity	48.92	695	300	7	1	681	1	654	0	645
g7321.t1	Gibberella_zeae_related:_Fusarium_graminearum	Unaffected_pathogenicity	56.26	551	196	4	1	543	32	545	1e-175	610
g930.t1	Gibberella_zeae_related:_Fusarium_graminearum	Unaffected_pathogenicity	54.5	589	201	11	152	678	128	711	8e-171	594
g352.t1	Gibberella_zeae_related:_Fusarium_graminearum	Unaffected_pathogenicity	38.97	929	487	27	2	897	4	885	1e-162	568
g2962.t1	Gibberella_zeae_related:_Fusarium_graminearum	Unaffected_pathogenicity	51.24	566	255	6	24	574	4	563	5e-163	568
g1699.t1	Gibberella_zeae_related:_Fusarium_graminearum	Unaffected_pathogenicity	44.75	648	320	8	36	671	519	1140	1e-160	560
g13018.t1	Gibberella_zeae_related:_Fusarium_graminearum	Unaffected_pathogenicity	51.17	512	228	3	45	536	36	545	8e-157	547
g7813.t1	Gibberella_zeae_related:_Fusarium_graminearum	Unaffected_pathogenicity	42.48	678	317	10	1	620	1	663	1e-154	540
g3744.t1	Gibberella_zeae_related:_Fusarium_graminearum	Unaffected_pathogenicity	51.05	621	232	14	5	599	2	576	2e-153	536
g6064.t1	Gibberella_zeae_related:_Fusarium_graminearum	Unaffected_pathogenicity	49.43	530	254	5	1	529	630	1146	3e-151	529
g1404.t1	Magnaporthe_oryzae_related:_Magnaporthe_grisea	Unaffected_pathogenicity	54.58	480	191	7	5	470	3	469	9e-151	527
g6355.t1	Gibberella_zeae_related:_Fusarium_graminearum	Unaffected_pathogenicity	37.7	886	443	22	96	926	27	858	4e-150	526
g13644.t1	Gibberella_zeae_related:_Fusarium_graminearum	Unaffected_pathogenicity	49.43	524	251	5	1	523	636	1146	4e-150	525
g6595.t1	Gibberella_zeae_related:_Fusarium_graminearum	Unaffected_pathogenicity	50.69	507	246	2	74	576	39	545	5e-149	521
g13076.t1	Gibberella_zeae_related:_Fusarium_graminearum	Unaffected_pathogenicity	47.9	524	239	4	45	554	36	539	2e-148	519
g9086.t1	Stagonospora_nodorum_related:_Phaeosphaeria_nodorum	Unaffected_pathogenicity	50.5	503	238	5	81	582	72	564	4e-142	499
g8841.t1	Magnaporthe_oryzae_related:_Magnaporthe_grisea	Unaffected_pathogenicity	47.11	571	220	10	356	860	529	1083	3e-133	470
g3186.t1	Gibberella_zeae_related:_Fusarium_graminearum	Unaffected_pathogenicity	43.61	548	296	7	61	602	1	541	5e-131	462
g1545.t1	Gibberella_zeae_related:_Fusarium_graminearum	Unaffected_pathogenicity	42.95	617	299	10	928	1521	812	1398	9e-130	459
g276.t1	Gibberella_zeae_related:_Fusarium_graminearum	Unaffected_pathogenicity	45.87	521	251	6	373	884	168	666	3e-126	447
g7842.t1	Phaeosphaeria_nodorum_related:_Stagonospora_nodorum	Unaffected_pathogenicity	37.71	655	332	15	84	717	3	602	2e-125	443
g2114.t1	Gibberella_zeae_related:_Fusarium_graminearum	Unaffected_pathogenicity	45.9	488	235	6	71	554	516	978	1e-124	440
g8539.t1	Gibberella_zeae_related:_Fusarium_graminearum	Unaffected_pathogenicity	56.87	371	148	3	3	369	9	371	5e-124	437
g9535.t1	Gibberella_zeae_related:_Fusarium_graminearum	Unaffected_pathogenicity	28.9	1412	774	50	38	1400	7	1237	2e-121	433
g319.t1	Magnaporthe_oryzae_related:_Magnaporthe_grisea	Unaffected_pathogenicity	37.14	657	352	14	1	612	1	641	2e-121	430
g7588.t1	Magnaporthe_oryzae_related:_Magnaporthe_grisea	Unaffected_pathogenicity	35.92	785	442	21	224	968	83	846	1e-118	422
g2870.t1	Magnaporthe_oryzae_related:_Magnaporthe_grisea	Unaffected_pathogenicity	40.34	590	266	13	592	1117	805	1372	4e-118	420
g6529.t1	Gibberella_zeae_related:_Fusarium_graminearum	Unaffected_pathogenicity	34.47	821	433	27	111	911	164	899	3e-115	410
g709.t1	Gibberella_zeae_related:_Fusarium_graminearum	Unaffected_pathogenicity	45.53	459	232	6	79	537	261	701	5e-115	408
g2369.t1	Gibberella_zeae_related:_Fusarium_graminearum	Unaffected_pathogenicity	38.28	593	292	12	283	853	331	871	2e-112	401
g5323.t1	Gibberella_zeae_related:_Fusarium_graminearum	Unaffected_pathogenicity	56.94	353	130	8	405	751	1144	1480	7e-112	399
g8554.t1	Gibberella_zeae_related:_Fusarium_graminearum	Unaffected_pathogenicity	42.81	570	220	14	1	519	102	616	2e-107	384
g10553.t1	Gibberella_zeae_related:_Fusarium_graminearum	Unaffected_pathogenicity	71.65	254	71	1	1	253	1	254	8e-108	383
g9896.t1	Magnaporthe_oryzae_related:_Magnaporthe_grisea	Unaffected_pathogenicity	52.63	437	180	10	85	500	179	609	4e-107	382
g6198.t1	Gibberella_zeae_related:_Fusarium_graminearum	Unaffected_pathogenicity	54.47	347	148	5	102	440	91	435	3e-105	375
g10568.t1	Gibberella_zeae_related:_Fusarium_graminearum	Unaffected_pathogenicity	72.2	241	67	0	543	783	14	254	1e-104	375
g8446.t1	Phaeosphaeria_nodorum_related:_Stagonospora_nodorum	Unaffected_pathogenicity	53.59	362	154	6	31	382	10	367	1e-103	370
g1744.t1	Gibberella_zeae_related:_Fusarium_graminearum	Unaffected_pathogenicity	25.6	1637	994	58	14	1553	45	1554	5e-102	367
g5072.t1	Gibberella_zeae_related:_Fusarium_graminearum	Unaffected_pathogenicity	48.79	373	174	6	1	365	32	395	5e-100	360
g5662.t1	Gibberella_zeae_related:_Fusarium_graminearum	Unaffected_pathogenicity	47.06	459	162	12	95	480	248	698	2e-100	360
g11964.t1	Magnaporthe_oryzae_related:_Magnaporthe_grisea	Unaffected_pathogenicity	42.22	540	241	11	69	581	110	605	2e-99	356
g9940.t1	Gibberella_zeae_related:_Fusarium_graminearum	Unaffected_pathogenicity	54.02	348	141	7	1561	1902	72	406	3e-98	355
g1468.t1	Gibberella_zeae_related:_Fusarium_graminearum	Unaffected_pathogenicity	55.22	335	109	4	2	334	7	302	7e-97	347
g9533.t1	Gibberella_zeae_related:_Fusarium_graminearum	Unaffected_pathogenicity	28.09	1310	714	51	369	1608	290	1441	7e-96	347
g7799.t1	Gibberella_zeae_related:_Fusarium_graminearum	Unaffected_pathogenicity	49.74	380	160	7	691	1061	28	385	8e-96	346
g3897.t1	Gibberella_zeae_related:_Fusarium_graminearum	Unaffected_pathogenicity	36.67	529	302	10	4	528	3	502	3e-94	339
g3037.t1	Gibberella_zeae_related:_Fusarium_graminearum	Unaffected_pathogenicity	26.94	1158	612	39	10	1077	35	1048	3e-93	338
g3537.t1	Gibberella_zeae_related:_Fusarium_graminearum	Unaffected_pathogenicity	32.29	768	369	22	1	649	1	736	2e-92	334
g12415.t1	Phaeosphaeria_nodorum_related:_Stagonospora_nodorum	Unaffected_pathogenicity	51.25	320	141	3	9	325	4	311	1e-92	333
g5275.t1	Gibberella_zeae_related:_Fusarium_graminearum	Unaffected_pathogenicity	40.1	404	239	1	3	406	145	545	5e-92	332
g273.t1	Gibberella_zeae_related:_Fusarium_graminearum	Unaffected_pathogenicity	46.06	406	176	11	41	440	23	391	4e-91	329
g2237.t1	Gibberella_zeae_related:_Fusarium_graminearum	Unaffected_pathogenicity	36.88	507	292	8	923	1419	184	672	2e-90	328
g286.t1	Gibberella_zeae_related:_Fusarium_graminearum	Unaffected_pathogenicity	38.41	466	242	11	8	458	4	439	1e-90	327
g12699.t1	Gibberella_zeae_related:_Fusarium_graminearum	Unaffected_pathogenicity	37.6	492	229	14	47	470	92	573	9e-89	322
g8565.t1	Phaeosphaeria_nodorum_related:_Stagonospora_nodorum	Unaffected_pathogenicity	48.92	372	152	8	7	362	13	362	2e-88	320
g12701.t1	Gibberella_zeae_related:_Fusarium_graminearum	Unaffected_pathogenicity	36.98	503	229	14	36	460	81	573	3e-86	313
g904.t1	Gibberella_zeae_related:_Fusarium_graminearum	Unaffected_pathogenicity	58.85	260	88	5	365	622	375	617	1e-85	312
g7420.t1	Gibberella_zeae_related:_Fusarium_graminearum	Unaffected_pathogenicity	34.13	542	303	14	507	1011	167	691	1e-83	305
g439.t1	Magnaporthe_oryzae_related:_Magnaporthe_grisea	Unaffected_pathogenicity	41.85	411	192	7	42	420	98	493	8e-83	301
g3607.t1	Gibberella_zeae_related:_Fusarium_graminearum	Unaffected_pathogenicity	56.97	244	96	3	117	354	98	338	4e-82	298
g1498.t1	Gibberella_zeae_related:_Fusarium_graminearum	Unaffected_pathogenicity	40.38	426	180	10	27	410	138	531	5e-79	288
g3777.t1	Gibberella_zeae_related:_Fusarium_graminearum	Unaffected_pathogenicity	37.26	424	230	7	454	847	275	692	1e-78	288
g2035.t1	Gibberella_zeae_related:_Fusarium_graminearum	Unaffected_pathogenicity	36.9	439	241	8	94	499	283	718	1e-77	284
g385.t1	Gibberella_zeae_related:_Fusarium_graminearum	Unaffected_pathogenicity	32.46	650	356	22	50	637	87	715	5e-77	283
g4049.t1	Magnaporthe_oryzae_related:_Magnaporthe_grisea	Unaffected_pathogenicity	37.24	427	248	1	70	476	63	489	8e-77	281
g5398.t1	Gibberella_zeae_related:_Fusarium_graminearum	Unaffected_pathogenicity	53.28	274	111	8	22	285	1	267	1e-75	276
g8542.t1	Gibberella_zeae_related:_Fusarium_graminearum	Unaffected_pathogenicity	43.85	390	167	11	7	373	3	363	6e-75	276
g342.t1	Gibberella_zeae_related:_Fusarium_graminearum	Unaffected_pathogenicity	33.47	505	269	12	118	572	59	546	2e-74	273
g4301.t1	Magnaporthe_oryzae_related:_Magnaporthe_grisea	Unaffected_pathogenicity	36.53	479	236	11	3	440	84	535	5e-74	272
g944.t1	Gibberella_zeae_related:_Fusarium_graminearum	Unaffected_pathogenicity	34.23	485	274	6	100	555	238	706	4e-73	270
g4285.t1	Gibberella_zeae_related:_Fusarium_graminearum	Unaffected_pathogenicity	35.45	457	262	7	148	581	272	718	2e-73	270
g8298.t1	Gibberella_zeae_related:_Fusarium_graminearum	Unaffected_pathogenicity	30.88	719	365	24	500	1141	192	855	6e-73	270
g3706.t1	Gibberella_zeae_related:_Fusarium_graminearum	Unaffected_pathogenicity	45.95	333	153	7	1	320	1	319	3e-72	265
g227.t1	Gibberella_zeae_related:_Fusarium_graminearum	Unaffected_pathogenicity	86.9	145	19	0	1	145	1	145	1e-70	258
g5253.t1	Gibberella_zeae_related:_Fusarium_graminearum	Unaffected_pathogenicity	32.62	420	259	8	62	465	647	1058	2e-69	258
g8334.t1	Gibberella_zeae_related:_Fusarium_graminearum	Unaffected_pathogenicity	40.92	369	189	11	1	357	1	352	1e-69	258
g539.t1	Gibberella_zeae_related:_Fusarium_graminearum	Unaffected_pathogenicity	27.81	755	422	25	641	1320	942	1648	2e-68	255
g4738.t1	Gibberella_zeae_related:_Fusarium_graminearum	Unaffected_pathogenicity	32.13	442	283	6	69	505	646	1075	1e-68	254
g5267.t1	Gibberella_zeae_related:_Fusarium_graminearum	Unaffected_pathogenicity	37.97	424	216	15	860	1245	799	1213	5e-68	254
g12.t1	Gibberella_zeae_related:_Fusarium_graminearum	Unaffected_pathogenicity	63.39	183	67	0	1	183	1	183	2e-68	252
g10783.t1	Gibberella_zeae_related:_Fusarium_graminearum	Unaffected_pathogenicity	43.97	348	165	9	18	364	45	363	3e-67	251
g1152.t1	Gibberella_zeae_related:_Fusarium_graminearum	Unaffected_pathogenicity	30.6	487	309	8	10	495	615	1073	4e-67	249
g283.t1	Magnaporthe_oryzae_related:_Magnaporthe_grisea	Unaffected_pathogenicity	38.85	399	217	8	41	416	49	443	5e-66	248
g7202.t1	Gibberella_zeae_related:_Fusarium_graminearum	Unaffected_pathogenicity	37.5	368	198	8	23	366	21	380	4e-66	247
g3312.t1	Gibberella_zeae_related:_Fusarium_graminearum	Unaffected_pathogenicity	40.06	362	199	7	23	369	24	382	3e-66	246
g559.t1	Gibberella_zeae_related:_Fusarium_graminearum	Unaffected_pathogenicity	35.63	421	220	9	1	396	48	442	5e-66	245
g4352.t1	Gibberella_zeae_related:_Fusarium_graminearum	Unaffected_pathogenicity	33.99	562	294	19	1	522	1	525	3e-65	243
g890.t1	Gibberella_zeae_related:_Fusarium_graminearum	Unaffected_pathogenicity	36.76	438	226	9	30	448	8	413	5e-65	242
g1211.t1	Gibberella_zeae_related:_Fusarium_graminearum	Unaffected_pathogenicity	33.91	522	262	16	66	556	202	671	8e-64	238
g1515.t1	Gibberella_zeae_related:_Fusarium_graminearum	Unaffected_pathogenicity	31.52	533	275	18	1	466	7	516	3e-62	233
g2561.t1	Gibberella_zeae_related:_Fusarium_graminearum	Unaffected_pathogenicity	30.53	488	324	9	2	486	596	1071	4e-62	233
g2773.t1	Gibberella_zeae_related:_Fusarium_graminearum	Unaffected_pathogenicity	28.92	688	421	21	288	959	205	840	6e-62	233
g9687.t1	Magnaporthe_oryzae_related:_Magnaporthe_grisea	Unaffected_pathogenicity	67.25	171	54	1	458	628	141	309	3e-61	230
g2597.t1	Phaeosphaeria_nodorum_related:_Stagonospora_nodorum	Unaffected_pathogenicity	38.18	351	189	6	9	344	14	351	7e-61	228
g2259.t1	Gibberella_zeae_related:_Fusarium_graminearum	Unaffected_pathogenicity	45.35	269	116	6	5	249	31	292	4e-60	225
g4171.t1	Gibberella_zeae_related:_Fusarium_graminearum	Unaffected_pathogenicity	31.74	482	270	13	543	1015	203	634	1e-59	225
g5157.t1	Gibberella_zeae_related:_Fusarium_graminearum	Unaffected_pathogenicity	31.86	521	278	15	53	542	42	516	1e-57	218
g10192.t1	Gibberella_zeae_related:_Fusarium_graminearum	Unaffected_pathogenicity	34.65	381	207	6	270	612	306	682	2e-57	218
g2172.t1	Gibberella_zeae_related:_Fusarium_graminearum	Unaffected_pathogenicity	34.07	405	225	6	184	551	289	688	5e-57	216
g4794.t1	Gibberella_zeae_related:_Fusarium_graminearum	Unaffected_pathogenicity	26.54	486	321	9	5	483	617	1073	6e-57	215
g1426.t1	Gibberella_zeae_related:_Fusarium_graminearum	Unaffected_pathogenicity	68.79	157	46	3	1	154	5	161	2e-57	214
g5194.t1	Gibberella_zeae_related:_Fusarium_graminearum	Unaffected_pathogenicity	39.37	287	164	4	74	352	12	296	1e-56	214
g12811.t1	Gibberella_zeae_related:_Fusarium_graminearum	Unaffected_pathogenicity	32.33	532	258	18	475	974	534	995	4e-56	214
g8963.t1	Magnaporthe_oryzae_related:_Magnaporthe_grisea	Unaffected_pathogenicity	31.82	528	302	22	521	1024	33	526	2e-55	211
g920.t1	Gibberella_zeae_related:_Fusarium_graminearum	Unaffected_pathogenicity	49.77	221	97	5	5	223	268	476	4e-55	208
g3351.t1	Gibberella_zeae_related:_Fusarium_graminearum	Unaffected_pathogenicity	30.24	496	279	13	223	692	180	634	2e-54	208
g1714.t1	Gibberella_zeae_related:_Fusarium_graminearum	Unaffected_pathogenicity	39.78	274	155	4	87	352	25	296	8e-55	207
g245.t1	Gibberella_zeae_related:_Fusarium_graminearum	Unaffected_pathogenicity	30	490	311	10	25	492	65	544	5e-54	206
g9886.t1	Gibberella_zeae_related:_Fusarium_graminearum	Unaffected_pathogenicity	48.34	211	103	4	279	489	430	634	3e-53	204
g7468.t1	Gibberella_zeae_related:_Fusarium_graminearum	Unaffected_pathogenicity	28.75	487	261	12	686	1168	774	1178	4e-51	197
g1147.t1	Gibberella_zeae_related:_Fusarium_graminearum	Unaffected_pathogenicity	29.01	424	246	6	107	484	276	690	6e-51	196
g1388.t1	Gibberella_zeae_related:_Fusarium_graminearum	Unaffected_pathogenicity	48.86	219	71	3	62	239	27	245	1e-51	196
g14221.t1	Gibberella_zeae_related:_Fusarium_graminearum	Unaffected_pathogenicity	32.49	434	255	5	1	426	110	513	5e-51	196
g11792.t1	Magnaporthe_oryzae_related:_Magnaporthe_grisea	Unaffected_pathogenicity	36.72	335	149	9	287	612	84	364	1e-50	195
g9236.t1	Gibberella_zeae_related:_Fusarium_graminearum	Unaffected_pathogenicity	71.01	138	38	2	1	136	26	163	3e-51	194
g4387.t1	Gibberella_zeae_related:_Fusarium_graminearum	Unaffected_pathogenicity	34.64	661	322	24	5	614	2	603	3e-49	192
g11426.t1	Phaeosphaeria_nodorum_related:_Stagonospora_nodorum	Unaffected_pathogenicity	36.39	349	198	8	53	392	14	347	7e-50	191
g2550.t1	Gibberella_zeae_related:_Fusarium_graminearum	Unaffected_pathogenicity	82.88	111	19	0	22	132	17	127	3e-50	190
g2749.t1	Gibberella_zeae_related:_Fusarium_graminearum	Unaffected_pathogenicity	39.48	347	176	7	1	344	1	316	1e-49	190
g2655.t1	Gibberella_zeae_related:_Fusarium_graminearum	Unaffected_pathogenicity	82.88	111	19	0	23	133	18	128	6e-50	189
g5911.t1	Magnaporthe_oryzae_related:_Magnaporthe_grisea	Unaffected_pathogenicity	30.31	541	299	24	21	518	21	526	7e-49	189
g2042.t1	Gibberella_zeae_related:_Fusarium_graminearum	Unaffected_pathogenicity	52.38	168	78	2	1	166	1	168	5e-48	184
g4393.t1	Magnaporthe_oryzae_related:_Magnaporthe_grisea	Unaffected_pathogenicity	31.29	425	264	12	51	465	43	449	1e-46	182
g10472.t1	Gibberella_zeae_related:_Fusarium_graminearum	Unaffected_pathogenicity	47.95	171	87	2	1	170	1	170	1e-47	182
g11425.t1	Phaeosphaeria_nodorum_related:_Stagonospora_nodorum	Unaffected_pathogenicity	35.8	338	173	10	27	328	52	381	9e-47	181
g3728.t1	Phaeosphaeria_nodorum_related:_Stagonospora_nodorum	Unaffected_pathogenicity	38.25	251	151	3	7	255	17	265	5e-46	178
g2279.t1	Gibberella_zeae_related:_Fusarium_graminearum	Unaffected_pathogenicity	51.55	161	78	0	83	243	331	491	8e-45	174
g7979.t1	Magnaporthe_oryzae_related:_Magnaporthe_grisea	Unaffected_pathogenicity	29.72	545	298	17	509	1026	40	526	4e-44	174
g9467.t1	Gibberella_zeae_related:_Fusarium_graminearum	Unaffected_pathogenicity	29.02	417	277	7	27	429	66	477	2e-44	174
g13934.t1	Gibberella_zeae_related:_Fusarium_graminearum	Unaffected_pathogenicity	36.76	272	140	4	106	345	4	275	1e-44	174
g1835.t1	Gibberella_zeae_related:_Fusarium_graminearum	Unaffected_pathogenicity	38.89	270	152	3	1	265	15	276	4e-44	172
g6402.t1	Gibberella_zeae_related:_Fusarium_graminearum	Unaffected_pathogenicity	37.22	266	135	4	113	346	10	275	8e-43	171
g5529.t1	Gibberella_zeae_related:_Fusarium_graminearum	Unaffected_pathogenicity	40.2	204	105	5	594	796	526	713	8e-43	170
g6051.t1	Gibberella_zeae_related:_Fusarium_graminearum	Unaffected_pathogenicity	37.25	247	137	9	929	1160	537	780	4e-42	167
g6249.t1	Gibberella_zeae_related:_Fusarium_graminearum	Unaffected_pathogenicity	25.57	481	326	10	38	498	76	544	3e-42	167
g800.t1	Gibberella_zeae_related:_Fusarium_graminearum	Unaffected_pathogenicity	37.98	287	142	10	632	894	443	717	1e-41	166
g4790.t1	Magnaporthe_oryzae_related:_Magnaporthe_grisea	Unaffected_pathogenicity	27.31	498	296	16	71	536	19	482	8e-42	166
g12061.t1	Gibberella_zeae_related:_Fusarium_graminearum	Unaffected_pathogenicity	33.57	277	166	4	2	275	145	406	2e-42	166
g1768.t1	Gibberella_zeae_related:_Fusarium_graminearum	Unaffected_pathogenicity	25.16	481	323	10	36	487	70	542	2e-41	164
g4759.t1	Gibberella_zeae_related:_Fusarium_graminearum	Unaffected_pathogenicity	26.16	497	341	9	17	492	52	543	2e-40	160
g7865.t1	Gibberella_zeae_related:_Fusarium_graminearum	Unaffected_pathogenicity	27.98	461	280	13	337	780	229	654	1e-39	159
g8007.t1	Gibberella_zeae_related:_Fusarium_graminearum	Unaffected_pathogenicity	24.9	478	320	11	39	487	73	540	9e-40	158
g8381.t1	Gibberella_zeae_related:_Fusarium_graminearum	Unaffected_pathogenicity	28.34	441	296	8	25	458	646	1073	8e-40	158
g11421.t1	Gibberella_zeae_related:_Fusarium_graminearum	Unaffected_pathogenicity	26.42	424	283	9	39	441	73	488	1e-39	158
g1916.t1	Gibberella_zeae_related:_Fusarium_graminearum	Unaffected_pathogenicity	27.62	478	309	13	266	715	74	542	4e-39	157
g13105.t1	Gibberella_zeae_related:_Fusarium_graminearum	Unaffected_pathogenicity	74.19	93	24	0	450	542	45	137	3e-39	157
g3183.t1	Gibberella_zeae_related:_Fusarium_graminearum	Unaffected_pathogenicity	30.34	379	217	10	27	380	196	552	3e-39	156
g3570.t1	Gibberella_zeae_related:_Fusarium_graminearum	Unaffected_pathogenicity	45.41	185	75	2	272	431	217	400	4e-39	156
g7687.t1	Gibberella_zeae_related:_Fusarium_graminearum	Unaffected_pathogenicity	23.98	517	332	12	12	492	53	544	5e-39	156
g9685.t1	Gibberella_zeae_related:_Fusarium_graminearum	Unaffected_pathogenicity	74.19	93	24	0	47	139	45	137	1e-39	155
g9771.t1	Gibberella_zeae_related:_Fusarium_graminearum	Unaffected_pathogenicity	27.85	438	302	6	27	460	646	1073	1e-38	154
g3564.t1	Gibberella_zeae_related:_Fusarium_graminearum	Unaffected_pathogenicity	35.88	262	153	6	21	271	16	273	9e-38	152
g11736.t1	Gibberella_zeae_related:_Fusarium_graminearum	Unaffected_pathogenicity	64.71	119	39	2	1	116	59	177	7e-39	152
g4451.t1	Phaeosphaeria_nodorum_related:_Stagonospora_nodorum	Unaffected_pathogenicity	30.29	340	224	8	13	342	22	358	7e-38	151
g1668.t1	Gibberella_zeae_related:_Fusarium_graminearum	Unaffected_pathogenicity	57.48	127	50	1	5	127	45	171	1e-37	150
g3202.t1	Phaeosphaeria_nodorum_related:_Stagonospora_nodorum	Unaffected_pathogenicity	34.85	264	156	5	115	376	15	264	2e-37	150
g3488.t1	Gibberella_zeae_related:_Fusarium_graminearum	Unaffected_pathogenicity	51.74	172	66	5	6	169	16	178	6e-38	150
g13002.t1	Gibberella_zeae_related:_Fusarium_graminearum	Unaffected_pathogenicity	23.65	537	329	13	12	512	53	544	2e-37	150
g6070.t1	Gibberella_zeae_related:_Fusarium_graminearum	Unaffected_pathogenicity	45.03	191	93	6	58	241	55	240	3e-37	149
g8781.t1	Gibberella_zeae_related:_Fusarium_graminearum	Unaffected_pathogenicity	43.98	191	95	6	58	241	55	240	8e-37	149
g3170.t1	Gibberella_zeae_related:_Fusarium_graminearum	Unaffected_pathogenicity	50.57	174	69	5	1	167	1	164	4e-37	147
g6304.t1	Gibberella_zeae_related:_Fusarium_graminearum	Unaffected_pathogenicity	24.5	498	349	9	5	482	45	535	1e-36	147
g13821.t1	Gibberella_zeae_related:_Fusarium_graminearum	Unaffected_pathogenicity	34.4	250	146	9	7	249	15	253	1e-36	147
g955.t1	Gibberella_zeae_related:_Fusarium_graminearum	Unaffected_pathogenicity	31.37	306	168	6	39	332	64	339	7e-36	146
g2442.t1	Gibberella_zeae_related:_Fusarium_graminearum	Unaffected_pathogenicity	27.22	338	218	7	758	1080	727	1051	3e-35	145
g3385.t1	Gibberella_zeae_related:_Fusarium_graminearum	Unaffected_pathogenicity	33.72	258	148	5	423	666	373	621	1e-35	145
g11195.t1	Gibberella_zeae_related:_Fusarium_graminearum	Unaffected_pathogenicity	45.83	192	78	6	1	169	199	387	2e-36	145
g9042.t1	Gibberella_zeae_related:_Fusarium_graminearum	Unaffected_pathogenicity	29.72	286	199	2	2	285	789	1074	9e-36	144
g9974.t1	Gibberella_zeae_related:_Fusarium_graminearum	Unaffected_pathogenicity	35.69	311	155	12	11	301	13	298	1e-35	144
g11482.t1	Gibberella_zeae_related:_Fusarium_graminearum	Unaffected_pathogenicity	39.17	240	113	11	18	244	21	240	2e-35	144
g8519.t1	Gibberella_zeae_related:_Fusarium_graminearum	Unaffected_pathogenicity	24.27	478	298	11	39	460	73	542	3e-35	143
g13943.t1	Gibberella_zeae_related:_Fusarium_graminearum	Unaffected_pathogenicity	29.3	471	272	14	3	444	24	462	3e-35	143
g680.t1	Magnaporthe_oryzae_related:_Magnaporthe_grisea	Unaffected_pathogenicity	38.08	239	131	8	303	539	850	1073	2e-34	142
g2063.t1	Gibberella_zeae_related:_Fusarium_graminearum	Unaffected_pathogenicity	30.07	286	198	2	2	285	789	1074	3e-35	142
g4760.t1	Gibberella_zeae_related:_Fusarium_graminearum	Unaffected_pathogenicity	25.37	473	329	9	7	468	616	1075	1e-34	141
g6785.t1	Gibberella_zeae_related:_Fusarium_graminearum	Unaffected_pathogenicity	33.05	233	149	3	63	290	143	373	1e-34	141
g12639.t1	Gibberella_zeae_related:_Fusarium_graminearum	Unaffected_pathogenicity	35.59	281	143	11	3	275	11	261	8e-35	141
g1003.t1	Gibberella_zeae_related:_Fusarium_graminearum	Unaffected_pathogenicity	36.04	283	126	8	121	358	272	544	3e-34	140
g10024.t1	Gibberella_zeae_related:_Fusarium_graminearum	Unaffected_pathogenicity	39.73	224	107	8	11	215	13	227	5e-34	139
g946.t1	Gibberella_zeae_related:_Fusarium_graminearum	Unaffected_pathogenicity	36.02	236	134	5	38	261	42	272	5e-34	138
g7078.t1	Gibberella_zeae_related:_Fusarium_graminearum	Unaffected_pathogenicity	38.3	235	126	8	18	246	21	242	7e-34	137
g9537.t1	Gibberella_zeae_related:_Fusarium_graminearum	Unaffected_pathogenicity	35.22	247	132	7	8	249	1044	1267	3e-33	137
g12668.t1	Gibberella_zeae_related:_Fusarium_graminearum	Unaffected_pathogenicity	34.88	281	145	10	3	275	11	261	1e-33	137
g6248.t1	Gibberella_zeae_related:_Fusarium_graminearum	Unaffected_pathogenicity	22.61	460	309	9	41	488	649	1073	6e-33	135
g11344.t1	Gibberella_zeae_related:_Fusarium_graminearum	Unaffected_pathogenicity	26.09	437	289	13	44	467	653	1068	1e-32	135
g14157.t1	Gibberella_zeae_related:_Fusarium_graminearum	Unaffected_pathogenicity	53.96	139	59	2	1	137	1	136	1e-33	135
g2603.t1	Gibberella_zeae_related:_Fusarium_graminearum	Unaffected_pathogenicity	23.75	1002	582	37	3	905	208	1126	6e-32	134
g8270.t1	Gibberella_zeae_related:_Fusarium_graminearum	Unaffected_pathogenicity	26.06	449	289	9	7	423	53	490	2e-32	134
g6023.t1	Gibberella_zeae_related:_Fusarium_graminearum	Unaffected_pathogenicity	47.48	139	71	1	43	181	29	165	7e-33	133
g533.t1	Gibberella_zeae_related:_Fusarium_graminearum	Unaffected_pathogenicity	35.23	264	153	9	28	277	3	262	4e-32	132
g10646.t1	Phaeosphaeria_nodorum_related:_Stagonospora_nodorum	Unaffected_pathogenicity	35.06	271	165	7	21	287	2	265	3e-32	132
g12118.t1	Gibberella_zeae_related:_Fusarium_graminearum	Unaffected_pathogenicity	25.86	437	290	13	44	467	653	1068	6e-32	132
g4792.t1	Magnaporthe_oryzae_related:_Magnaporthe_grisea	Unaffected_pathogenicity	27.51	469	282	15	32	475	95	530	1e-31	131
g9633.t1	Gibberella_zeae_related:_Fusarium_graminearum	Unaffected_pathogenicity	22.78	474	340	7	8	472	619	1075	1e-31	131
g13454.t1	Gibberella_zeae_related:_Fusarium_graminearum	Unaffected_pathogenicity	26.88	439	279	11	15	437	19	431	2e-31	131
g303.t1	Gibberella_zeae_related:_Fusarium_graminearum	Unaffected_pathogenicity	28.54	522	278	22	116	587	69	545	4e-31	130
g1486.t1	Phaeosphaeria_nodorum_related:_Stagonospora_nodorum	Unaffected_pathogenicity	35.77	274	156	10	22	287	2	263	2e-31	130
g7199.t1	Gibberella_zeae_related:_Fusarium_graminearum	Unaffected_pathogenicity	60.36	111	42	2	30	139	16	125	7e-32	130
g7835.t1	Gibberella_zeae_related:_Fusarium_graminearum	Unaffected_pathogenicity	37.56	221	116	5	48	260	45	251	5e-31	130
g12216.t1	Gibberella_zeae_related:_Fusarium_graminearum	Unaffected_pathogenicity	34.32	236	130	8	18	244	21	240	2e-31	130
g2728.t1	Gibberella_zeae_related:_Fusarium_graminearum	Unaffected_pathogenicity	26.99	415	258	8	1	408	77	453	7e-31	129
g11480.t1	Gibberella_zeae_related:_Fusarium_graminearum	Unaffected_pathogenicity	34.32	236	130	8	18	244	21	240	3e-31	129
g7312.t1	Leptosphaeria_maculans	Unaffected_pathogenicity	55.16	727	291	7	26	747	163	859	0	802
g5945.t1	Ustilago_maydis	Unaffected_pathogenicity	50.95	738	339	9	24	748	86	813	0	744
g5078.t1	Ustilago_maydis	Unaffected_pathogenicity	50.07	733	350	7	64	789	90	813	0	718
g5944.t1	Ustilago_maydis	Unaffected_pathogenicity	48.3	766	345	10	24	776	86	813	0	714
g1269.t1	Ustilago_maydis	Unaffected_pathogenicity	49.93	733	345	8	79	798	94	817	0	709
g1637.t1	Fusarium_verticillioides	Unaffected_pathogenicity	63.73	510	163	4	94	582	85	593	0	672
g967.t1	Ustilago_maydis	Unaffected_pathogenicity	73.76	423	102	3	1	417	65	484	0	630
g10267.t1	Septoria_lycopersici	Unaffected_pathogenicity	43.56	769	380	16	40	768	40	794	1e-165	577
g4840.t1	Septoria_lycopersici	Unaffected_pathogenicity	42.62	786	381	16	40	786	40	794	5e-165	575
g12587.t1	Septoria_lycopersici	Unaffected_pathogenicity	43.19	771	381	17	40	769	40	794	8e-163	568
g4275.t1	Fusarium_verticillioides	Unaffected_pathogenicity	67.06	419	97	6	62	440	2	419	9e-162	563
g5413.t1	Ustilago_maydis	Unaffected_pathogenicity	94.81	270	14	0	1	270	37	306	2e-158	553
g12733.t1	Septoria_lycopersici	Unaffected_pathogenicity	42.19	787	394	21	1	746	1	767	1e-157	551
g9591.t1	Septoria_lycopersici	Unaffected_pathogenicity	42.07	782	390	21	1	740	1	761	8e-155	543
g122.t1	Ustilago_maydis	Unaffected_pathogenicity	70.42	355	102	3	1	354	1	353	2e-152	532
g11998.t1	Ustilago_maydis	Unaffected_pathogenicity	39.71	768	383	18	23	754	90	813	5e-151	528
g5058.t1	Ustilago_maydis	Unaffected_pathogenicity	50.19	518	234	8	17	520	81	588	9e-151	527
g8672.t1	Ustilago_maydis	Unaffected_pathogenicity	39.37	734	370	16	23	691	90	813	1e-141	497
g12032.t1	Ustilago_maydis	Unaffected_pathogenicity	43.48	621	316	13	16	617	69	673	1e-133	470
g4364.t1	Cryptococcus_neoformans	Unaffected_pathogenicity	42.38	564	312	7	18	578	26	579	1e-132	468
g5782.t1	Aspergillus_fumigatus	Unaffected_pathogenicity	42.57	606	250	10	4	512	1045	1649	1e-132	467
g5987.t1	Cryptococcus_neoformans	Unaffected_pathogenicity	43.29	566	300	9	18	574	26	579	2e-130	460
g13641.t1	Ustilago_maydis	Unaffected_pathogenicity	49.79	466	216	6	1	458	358	813	1e-128	454
g3952.t1	Leptosphaeria_maculans	Unaffected_pathogenicity	56.66	383	153	4	27	401	19	396	2e-125	442
g14101.t1	Cryptococcus_neoformans	Unaffected_pathogenicity	41.83	545	290	8	34	561	39	573	1e-124	441
g9497.t1	Cryptococcus_neoformans	Unaffected_pathogenicity	41.44	555	308	9	33	583	37	578	5e-123	435
g9498.t1	Cryptococcus_neoformans	Unaffected_pathogenicity	40.54	592	323	11	5	582	7	583	7e-123	435
g5365.t1	Ustilago_maydis	Unaffected_pathogenicity	44.68	470	225	7	56	501	65	523	5e-120	425
g497.t1	Cercospora_zeae-maydis	Unaffected_pathogenicity	42.09	575	250	9	2	537	62	592	8e-119	421
g11391.t1	Ustilago_maydis	Unaffected_pathogenicity	43.6	461	247	7	35	484	131	589	9e-119	421
g11620.t1	Ustilago_maydis	Unaffected_pathogenicity	43.57	459	246	7	48	495	133	589	6e-118	418
g7169.t1	Ustilago_maydis	Unaffected_pathogenicity	41.67	540	279	8	1	521	1	523	2e-117	417
g5366.t1	Ustilago_maydis	Unaffected_pathogenicity	42.77	505	250	10	23	506	37	523	1e-116	414
g2943.t1	Ustilago_maydis	Unaffected_pathogenicity	31.02	993	470	28	11	801	14	993	6e-115	409
g507.t1	Ustilago_maydis	Unaffected_pathogenicity	60.73	303	118	1	3	305	5	306	6e-113	400
g8207.t1	Cryptococcus_neoformans	Unaffected_pathogenicity	41.2	534	296	10	4	532	73	593	2e-110	393
g6354.t1	Ustilago_maydis	Unaffected_pathogenicity	43	486	239	13	41	513	128	588	4e-108	385
g10864.t1	Ustilago_maydis	Unaffected_pathogenicity	37.98	645	343	14	43	667	71	678	1e-107	384
g5794.t1	Cryptococcus_neoformans	Unaffected_pathogenicity	41.49	523	288	10	3	520	84	593	3e-107	383
g7820.t1	Ustilago_maydis	Unaffected_pathogenicity	37.11	636	347	13	44	660	71	672	2e-106	380
g7454.t1	Aspergillus_fumigatus	Unaffected_pathogenicity	42.01	457	220	6	10	422	233	688	2e-103	369
g8024.t1	Ustilago_maydis	Unaffected_pathogenicity	42.93	417	213	8	24	431	37	437	3e-97	349
g63.t1	Ustilago_maydis	Unaffected_pathogenicity	53.42	307	135	2	6	312	8	306	1e-96	347
g642.t1	Magnaporthe_oryzae	Unaffected_pathogenicity	43.41	417	199	8	22	426	55	446	2e-95	343
g5946.t1	Ustilago_maydis	Unaffected_pathogenicity	49.86	347	161	3	370	713	477	813	6e-95	342
g6353.t1	Ustilago_maydis	Unaffected_pathogenicity	39.57	460	253	8	768	1207	135	589	3e-94	340
g13781.t1	Ustilago_maydis	Unaffected_pathogenicity	49.86	347	161	3	1	344	477	813	2e-93	336
g7282.t1	Cryptococcus_neoformans	Unaffected_pathogenicity	39.06	448	254	8	44	488	163	594	1e-91	330
g7281.t1	Cryptococcus_neoformans	Unaffected_pathogenicity	39.34	427	246	7	44	467	163	579	2e-90	327
g5498.t1	Botrytis_cinerea	Unaffected_pathogenicity	54.49	301	133	3	87	385	118	416	2e-90	326
g10826.t1	Botrytis_cinerea	Unaffected_pathogenicity	53.51	299	135	3	81	377	118	414	9e-88	317
g11320.t1	Botrytis_cinerea	Unaffected_pathogenicity	53.51	299	135	3	81	377	118	414	4e-86	311
g6770.t1	Ustilago_maydis	Unaffected_pathogenicity	41.48	364	194	3	1	361	1	348	5e-85	308
g4217.t1	Ustilago_maydis	Unaffected_pathogenicity	31.24	717	383	24	25	671	15	691	8e-84	305
g8310.t1	Ustilago_maydis	Unaffected_pathogenicity	33.06	614	363	12	36	626	84	672	3e-83	303
g8312.t1	Ustilago_maydis	Unaffected_pathogenicity	32.68	612	368	11	35	625	84	672	1e-82	301
g5445.t1	Ustilago_maydis	Unaffected_pathogenicity	37.58	463	266	10	60	507	134	588	2e-82	300
g8436.t1	Ustilago_maydis	Unaffected_pathogenicity	32.46	613	370	11	35	626	84	673	5e-82	299
g12064.t1	Ustilago_maydis	Unaffected_pathogenicity	33.23	629	345	17	35	626	82	672	8e-82	298
g9930.t1	Ustilago_maydis	Unaffected_pathogenicity	34.25	619	317	18	37	595	84	672	2e-81	297
g5210.t1	Ustilago_maydis	Unaffected_pathogenicity	37.25	510	193	10	89	492	237	725	5e-81	296
g11999.t1	Cochliobolus_carbonum	Unaffected_pathogenicity	40.39	463	225	17	1	457	1	418	2e-80	293
g12268.t1	Cochliobolus_carbonum	Unaffected_pathogenicity	39.96	463	227	16	1	457	1	418	2e-80	293
g2224.t1	Aspergillus_fumigatus	Unaffected_pathogenicity	36.54	509	283	12	21	507	8	498	3e-79	290
g8962.t1	Cochliobolus_carbonum	Unaffected_pathogenicity	40.69	462	221	16	1	454	1	417	2e-79	290
g6294.t1	Aspergillus_fumigatus	Unaffected_pathogenicity	43.11	334	170	5	7	336	47	364	2e-78	286
g6463.t1	Cochliobolus_carbonum	Unaffected_pathogenicity	40.58	451	225	17	1	441	1	418	2e-77	285
g2212.t1	Ustilago_maydis	Unaffected_pathogenicity	48.38	277	141	2	30	305	19	294	6e-78	284
g12097.t1	Botrytis_cinerea	Unaffected_pathogenicity	36.94	582	286	19	19	560	33	573	4e-77	283
g8433.t1	Ustilago_maydis	Unaffected_pathogenicity	32.14	616	368	15	37	627	84	674	5e-77	282
g7262.t1	Magnaporthe_oryzae	Unaffected_pathogenicity	24.83	1180	693	38	63	1135	195	1287	2e-76	281
g12522.t1	Botrytis_cinerea	Unaffected_pathogenicity	36.77	582	287	19	19	560	33	573	9e-77	281
g12523.t1	Botrytis_cinerea	Unaffected_pathogenicity	37.84	584	280	19	19	562	33	573	8e-77	281
g4362.t1	Ustilago_maydis	Unaffected_pathogenicity	31.97	638	367	18	17	619	68	673	2e-76	280
g8757.t1	Cochliobolus_carbonum	Unaffected_pathogenicity	40.36	446	213	16	14	448	10	413	2e-76	280
g6568.t1	Cochliobolus_carbonum	Unaffected_pathogenicity	40.51	469	217	21	1	458	1	418	1e-75	278
g12098.t1	Botrytis_cinerea	Unaffected_pathogenicity	38.23	586	277	21	19	564	33	573	3e-75	276
g733.t1	Cryptococcus_neoformans	Unaffected_pathogenicity	54.02	261	93	4	395	642	5	251	2e-74	274
g1694.t1	Ustilago_maydis	Unaffected_pathogenicity	31.79	626	378	18	4	599	66	672	4e-73	270
g4956.t1	Botrytis_cinerea	Unaffected_pathogenicity	37.13	544	276	17	41	549	56	568	4e-73	269
g10573.t1	Ustilago_maydis	Unaffected_pathogenicity	35.17	600	329	20	21	569	84	674	3e-72	266
g14129.t1	Aspergillus_fumigatus	Unaffected_pathogenicity	37.38	428	233	10	3	409	84	497	9e-72	265
g11520.t1	Botrytis_cinerea	Unaffected_pathogenicity	36.65	543	280	16	41	549	56	568	2e-71	264
g5085.t1	Botrytis_cinerea	Unaffected_pathogenicity	34.69	542	276	17	16	513	63	570	1e-70	261
g12679.t1	Ustilago_maydis	Unaffected_pathogenicity	31.44	598	367	18	29	590	81	671	1e-70	261
g6071.t1	Ustilago_maydis	Unaffected_pathogenicity	32.95	522	264	15	24	507	67	540	3e-70	260
g12140.t1	Ustilago_maydis	Unaffected_pathogenicity	32.7	627	320	19	39	601	84	672	7e-70	258
g219.t1	Botrytis_cinerea	Unaffected_pathogenicity	36.26	546	281	19	42	552	53	566	2e-69	257
g9164.t1	Botrytis_cinerea	Unaffected_pathogenicity	35.29	561	299	19	20	544	37	569	9e-69	255
g7867.t1	Ustilago_maydis	Unaffected_pathogenicity	32.47	576	336	14	256	804	91	640	1e-67	253
g8309.t1	Ustilago_maydis	Unaffected_pathogenicity	29.59	615	364	12	394	961	82	674	7e-68	253
g1425.t1	Ustilago_maydis	Unaffected_pathogenicity	42.56	289	164	2	151	438	1	288	2e-67	250
g8434.t1	Ustilago_maydis	Unaffected_pathogenicity	29.36	637	355	15	36	625	84	672	7e-67	249
g11444.t1	Ustilago_maydis	Unaffected_pathogenicity	31.38	596	356	15	35	605	82	649	2e-66	249
g12269.t1	Ustilago_maydis	Unaffected_pathogenicity	40.54	333	158	5	23	352	90	385	8e-67	249
g3516.t1	Botrytis_cinerea	Unaffected_pathogenicity	33.11	589	311	17	6	537	4	566	7e-67	248
g4982.t1	Fusarium_graminearum	Unaffected_pathogenicity	31.72	536	321	13	484	1001	42	550	2e-66	248
g2257.t1	Cochliobolus_carbonum	Unaffected_pathogenicity	39.2	375	211	5	29	386	58	432	3e-66	246
g13160.t1	Fusarium_graminearum	Unaffected_pathogenicity	31.19	561	352	12	10	556	11	551	5e-66	246
g1187.t1	Ustilago_maydis	Unaffected_pathogenicity	35.29	357	210	4	1	351	1	342	1e-65	245
g7563.t1	Cochliobolus_carbonum	Unaffected_pathogenicity	43.33	330	145	10	16	343	124	413	3e-65	243
g13146.t1	Fusarium_graminearum	Unaffected_pathogenicity	31.39	567	343	15	10	556	11	551	5e-65	243
g1999.t1	Fusarium_graminearum	Unaffected_pathogenicity	30.94	543	323	12	22	532	28	550	3e-64	240
g9674.t1	Cochliobolus_carbonum	Unaffected_pathogenicity	41.36	382	186	16	1	373	1	353	1e-64	240
g278.t1	Botrytis_cinerea	Unaffected_pathogenicity	33.45	556	291	19	65	586	58	568	2e-63	238
g911.t1	Ustilago_maydis	Unaffected_pathogenicity	36.08	413	233	11	75	462	162	568	2e-63	237
g7062.t1	Fusarium_oxysporum_f._sp._Lycopersici	Unaffected_pathogenicity	32.61	509	298	15	10	484	6	503	4e-63	236
g9446.t1	Ustilago_maydis	Unaffected_pathogenicity	29.62	628	376	13	48	630	67	673	7e-63	235
g2884.t1	Botrytis_cinerea	Unaffected_pathogenicity	32.33	529	307	16	16	516	65	570	3e-62	233
g4979.t1	Fusarium_graminearum	Unaffected_pathogenicity	31.03	535	321	11	26	540	28	534	6e-62	233
g5056.t1	Fusarium_oxysporum_f._sp._Lycopersici	Unaffected_pathogenicity	33.33	513	293	19	10	488	6	503	9e-62	231
g912.t1	Ustilago_maydis	Unaffected_pathogenicity	35.75	414	233	11	79	466	162	568	7e-61	228
g11990.t1	Botrytis_cinerea	Unaffected_pathogenicity	46.25	320	148	14	40	348	64	370	6e-60	225
g5993.t1	Cochliobolus_carbonum	Unaffected_pathogenicity	42.22	360	167	15	268	606	10	349	4e-59	224
g11437.t1	Botrytis_cinerea	Unaffected_pathogenicity	46.88	320	146	15	40	348	64	370	8e-60	224
g11870.t1	Ustilago_maydis	Unaffected_pathogenicity	29.03	565	346	13	213	748	109	647	2e-59	224
g4334.t1	Gloeocercospora_sorghi	Unaffected_pathogenicity	40.31	325	177	6	1	319	1	314	2e-59	223
g7137.t1	Cochliobolus_carbonum	Unaffected_pathogenicity	41.01	356	168	13	13	346	15	350	9e-59	221
g4179.t1	Botrytis_cinerea	Unaffected_pathogenicity	30.94	501	328	7	92	588	75	561	3e-58	220
g13628.t1	Ustilago_maydis	Unaffected_pathogenicity	37.02	362	180	9	16	353	476	813	2e-58	219
g7140.t1	Fusarium_oxysporum	Unaffected_pathogenicity	42.07	328	167	12	36	347	35	355	9e-58	218
g8443.t1	Botrytis_cinerea	Unaffected_pathogenicity	31.29	556	294	16	21	554	68	557	8e-58	218
g6545.t1	Cochliobolus_carbonum	Unaffected_pathogenicity	43.73	327	148	14	7	324	6	305	2e-57	216
g191.t1	Botrytis_cinerea	Unaffected_pathogenicity	34.31	545	271	19	40	526	51	566	6e-57	215
g6269.t1	Cochliobolus_carbonum	Unaffected_pathogenicity	31.29	441	242	12	10	417	25	437	1e-56	214
g8248.t1	Cochliobolus_carbonum	Unaffected_pathogenicity	31.38	443	245	12	7	417	22	437	2e-56	214
g12978.t1	Botrytis_cinerea	Unaffected_pathogenicity	42.54	315	152	10	52	339	36	348	2e-55	210
g10039.t1	Cochliobolus_carbonum	Unaffected_pathogenicity	39.94	358	191	12	4	348	7	353	5e-55	208
g10545.t1	Cochliobolus_carbonum	Unaffected_pathogenicity	39.66	358	192	12	4	348	7	353	3e-54	206
g10612.t1	Ustilago_maydis	Unaffected_pathogenicity	30.7	456	280	8	30	471	239	672	4e-54	206
g12848.t1	Botrytis_cinerea	Unaffected_pathogenicity	42.53	308	152	9	52	336	36	341	3e-54	206
g4885.t1	Ustilago_maydis	Unaffected_pathogenicity	32.2	410	246	11	49	429	162	568	2e-53	203
g5032.t1	Stagonospora_nodorum	Unaffected_pathogenicity	37.26	314	178	8	1	313	137	432	1e-53	203
g6216.t1	Ustilago_maydis	Unaffected_pathogenicity	30.84	454	280	8	30	469	239	672	3e-53	203
g7374.t1	Fusarium_graminearum	Unaffected_pathogenicity	31.9	536	320	15	1187	1714	39	537	1e-52	203
g12505.t1	Ustilago_maydis	Unaffected_pathogenicity	42.29	279	140	7	96	359	307	579	1e-53	203
g6268.t1	Fusarium_oxysporum	Unaffected_pathogenicity	32.05	443	245	14	7	425	37	447	7e-53	201
g7267.t1	Fusarium_graminearum	Unaffected_pathogenicity	34.22	450	258	15	142	574	113	541	3e-52	200
g12495.t1	Fusarium_graminearum	Unaffected_pathogenicity	32.6	457	275	9	60	499	109	549	2e-52	200
g10535.t1	Cochliobolus_carbonum	Unaffected_pathogenicity	39.94	358	183	15	1	343	9	349	2e-52	199
g12449.t1	Fusarium_graminearum	Unaffected_pathogenicity	31.56	469	264	11	89	528	109	549	3e-51	197
g4645.t1	Cryptococcus_neoformans	Unaffected_pathogenicity	46.63	208	102	3	503	708	11	211	4e-51	196
g8975.t1	Magnaporthe_oryzae	Unaffected_pathogenicity	29.75	595	360	19	421	997	871	1425	1e-50	195
g243.t1	Cochliobolus_carbonum	Unaffected_pathogenicity	33.94	383	222	10	24	386	55	426	8e-51	194
g7316.t1	Ustilago_maydis	Unaffected_pathogenicity	37.66	316	171	10	188	488	275	579	1e-50	194
g316.t1	Cochliobolus_carbonum	Unaffected_pathogenicity	38.92	334	168	13	3	318	34	349	5e-50	192
g4162.t1	Botrytis_cinerea	Unaffected_pathogenicity	39.24	316	154	12	154	464	118	400	2e-49	191
g172.t1	Botrytis_cinerea	Unaffected_pathogenicity	35.36	379	199	10	21	359	28	400	4e-49	189
g13597.t1	Fusarium_graminearum	Unaffected_pathogenicity	33.18	437	266	11	1	429	123	541	7e-49	188
g5749.t1	Cochliobolus_carbonum	Unaffected_pathogenicity	29.64	415	242	11	29	424	54	437	2e-48	187
g8675.t1	Aspergillus_fumigatus	Unaffected_pathogenicity	30.02	503	292	15	70	546	32	500	4e-48	186
g180.t1	Ustilago_maydis	Unaffected_pathogenicity	32.6	546	312	21	10	525	79	598	3e-47	184
g3404.t1	Ustilago_maydis	Unaffected_pathogenicity	38.58	254	141	3	247	489	329	578	5e-47	182
g6837.t1	Cochliobolus_carbonum	Unaffected_pathogenicity	30.33	389	226	9	29	400	54	414	5e-47	182
g7381.t1	Fusarium_graminearum	Unaffected_pathogenicity	32.42	438	262	11	11	436	126	541	7e-47	182
g8247.t1	Fusarium_oxysporum	Unaffected_pathogenicity	30.75	439	239	13	7	408	37	447	5e-47	182
g9994.t1	Cochliobolus_carbonum	Unaffected_pathogenicity	34.91	381	233	10	5	377	53	426	3e-47	182
g2960.t1	Cochliobolus_carbonum	Unaffected_pathogenicity	35.41	370	225	9	31	392	56	419	1e-46	181
g6864.t1	Ustilago_maydis	Unaffected_pathogenicity	29.62	422	248	14	69	455	176	583	1e-46	181
g115.t1	Ustilago_maydis	Unaffected_pathogenicity	35.2	304	156	4	4	268	2	303	8e-46	178
g7384.t1	Fusarium_graminearum	Unaffected_pathogenicity	28.75	553	327	18	51	587	40	541	1e-45	178
g3405.t1	Ustilago_maydis	Unaffected_pathogenicity	38.52	257	139	5	216	459	329	579	1e-45	177
g1308.t1	Botrytis_cinerea	Unaffected_pathogenicity	28.17	536	321	13	17	527	67	563	2e-44	174
g8468.t1	Fusarium_graminearum	Unaffected_pathogenicity	28.34	554	322	19	30	563	40	538	2e-44	174
g1070.t1	Botrytis_cinerea	Unaffected_pathogenicity	28.72	477	306	11	4	469	97	550	5e-43	169
g1613.t1	Ustilago_maydis	Unaffected_pathogenicity	30.77	416	236	11	16	386	105	513	7e-42	166
g1337.t1	Aspergillus_fumigatus	Unaffected_pathogenicity	28.37	557	279	22	138	656	26	500	6e-41	163
g11773.t1	Cochliobolus_carbonum	Unaffected_pathogenicity	31.67	420	222	17	10	386	16	413	2e-41	163
g1902.t1	Saccharomyces_cerevisiae	Unaffected_pathogenicity	33.03	330	206	10	392	709	872	1198	2e-40	162
g4456.t1	Leptosphaeria_maculans	Unaffected_pathogenicity	31.51	403	226	15	30	412	22	394	5e-41	162
g12386.t1	Botrytis_cinerea	Unaffected_pathogenicity	28.19	518	327	13	17	510	67	563	8e-41	162
g13247.t1	Cochliobolus_carbonum	Unaffected_pathogenicity	43.61	227	102	8	11	233	12	216	1e-40	162
g3407.t1	Ustilago_maydis	Unaffected_pathogenicity	35.45	268	156	7	240	493	315	579	1e-40	161
g7373.t1	Fusarium_graminearum	Unaffected_pathogenicity	36.36	286	157	5	26	311	39	299	1e-39	158
g8160.t1	Septoria_lycopersici	Unaffected_pathogenicity	36.78	242	127	4	18	236	105	343	3e-39	158
g8599.t1	Septoria_lycopersici	Unaffected_pathogenicity	31.09	341	185	9	9	310	105	434	1e-39	158
g12615.t1	Septoria_lycopersici	Unaffected_pathogenicity	31.04	335	171	8	16	295	105	434	8e-39	156
g9107.t1	Leptosphaeria_maculans	Unaffected_pathogenicity	32.5	360	208	12	60	406	57	394	7e-39	155
g8764.t1	Leptosphaeria_maculans	Unaffected_pathogenicity	30.5	400	242	14	26	410	19	397	2e-38	154
g4730.t1	Leptosphaeria_maculans	Unaffected_pathogenicity	33.13	326	181	13	107	413	88	395	1e-37	151
g2753.t1	Leptosphaeria_maculans	Unaffected_pathogenicity	29.39	330	210	9	79	401	82	395	1e-37	150
g8395.t1	Ustilago_maydis	Unaffected_pathogenicity	38.57	223	98	7	7	215	74	271	3e-37	150
g9891.t1	Leptosphaeria_maculans	Unaffected_pathogenicity	30.91	330	202	11	251	571	85	397	2e-37	150
g13711.t1	Fusarium_graminearum	Unaffected_pathogenicity	36.97	284	154	5	199	482	39	297	3e-37	150
g1757.t1	Septoria_lycopersici	Unaffected_pathogenicity	24.56	733	408	25	171	806	106	790	4e-33	137
g7913.t1	Leptosphaeria_maculans	Unaffected_pathogenicity	31.4	328	187	12	90	397	85	394	1e-33	137
g11660.t1	Ustilago_maydis	Unaffected_pathogenicity	33.85	257	148	9	3	241	318	570	1e-33	137
g1112.t1	Botrytis_cinerea	Unaffected_pathogenicity	24.1	498	354	8	34	526	52	530	9e-33	135
g14175.t1	Ustilago_maydis	Unaffected_pathogenicity	35.11	225	132	3	14	232	105	321	5e-33	135
g4870.t1	Alternaria_alternata	Unaffected_pathogenicity	36.72	256	145	7	3	246	13	263	1e-32	134
g61.t1	Leptosphaeria_maculans	Unaffected_pathogenicity	30.54	334	201	14	63	388	85	395	4e-32	133
g14153.t1	Aspergillus_fumigatus	Unaffected_pathogenicity	32.81	256	152	7	1	240	1	252	5e-32	131
g1286.t1	5270	Ustilago_maydis	81.71	339	62	0	1	339	17	355	2e-166	578
g1105.t1	5270	Ustilago_maydis	42.15	363	191	10	59	412	5	357	4e-72	265
g6333.t1	5270	Ustilago_maydis	35.69	353	213	5	24	373	8	349	3e-61	229
